# Supplementary material for: 1-(Prop-2-en-1-yl)-3-{[3-(pyridin-4-yl)-4,5-di­hydro­isoxazol-5-yl]meth­yl}-1H-anthra[1,2-d]imidazole-2,6,11(3H)-trione
Source: Acta Crystallogr Sect E Struct Rep Online. 2013 May 22;69(Pt 6):o945–6. doi: 10.1107/S160053681301369X (PMC3685089; doi:10.1107/S160053681301369X)
Supplement: Supplementary file 1 [file e-69-0o945-sup1.cif]

##############################################################################
#                                                                            #
# This CIF contains the data in a paper accepted for publication in          #
# Acta Crystallographica Section E. It conforms to the requirements of       #
# Notes for Authors for Acta Crystallographica Section E, and has been       #
# peer reviewed under the auspices of the IUCr Commission on Journals.       #
#                                                                            #
# Full details of the Crystallographic Information File format               #
# are given in the paper "The Crystallographic Information File (CIF):       #
# a New Standard Archive File for Crystallography" by S. R. Hall, F. H.      #
# Allen and I. D. Brown [Acta Cryst. (1991), A47, 655-685].                  #
#                                                                            #
# The current version of the core CIF dictionary is obtainable from          #
# ftp://ftp.iucr.org/pub/cif_core.dic.                                       #
#                                                                            #
# Software is freely available for graphical display of the structure(s)     #
# in this CIF. For information consult the CIF software page                 #
# http://www.iucr.org/resources/cif/software.                                #
#                                                                            #
# This file may be used for bona fide research purposes within the           #
# scientific community so long as proper attribution is given to the journal # 
# article from which it was obtained.                                        #
#                                                                            #
##############################################################################
data_I
_audit_creation_method     SHELXL-97
_chemical_name_systematic
;\
1-(Prop-2-en-1-yl)-3-{[3-(pyridin-4-yl)-4,5-dihydroisoxazol-5-yl]methyl}-\
1<i>H</i>-anthra[1,2-<i>d</i>]imidazole-2,6,11(3<i>H</i>)-trione
;
_chemical_name_common     ?
_chemical_formula_moiety     'C27 H20 N4 O4'
_chemical_formula_sum     'C27 H20 N4 O4'
_chemical_formula_iupac     'C27 H20 N4 O4'
_chemical_formula_weight     464.47
_chemical_melting_point     443
_symmetry_cell_setting     triclinic
_symmetry_space_group_name_H-M     'P -1'
_symmetry_space_group_name_Hall     '-P 1'
loop_
    _symmetry_equiv_pos_as_xyz
    'x, y, z'
    '-x, -y, -z'
_cell_length_a     8.0930(2)
_cell_length_b     12.1191(3)
_cell_length_c     12.2743(2)
_cell_angle_alpha     87.1090(10)
_cell_angle_beta     73.6120(10)
_cell_angle_gamma     72.2830(10)
_cell_volume     1099.35(4)
_cell_formula_units_Z     2
_cell_measurement_reflns_used     8485
_cell_measurement_theta_min     2.75
_cell_measurement_theta_max     26.03
_cell_measurement_temperature     296(2)
_exptl_crystal_description     'block'
_exptl_crystal_colour     'orange'
_exptl_crystal_size_max     0.14
_exptl_crystal_size_mid     0.10
_exptl_crystal_size_min     0.08
_exptl_crystal_density_diffrn     1.403
_exptl_crystal_density_meas     ?
_exptl_crystal_density_method     'not measured'
_exptl_crystal_F_000     484
_exptl_absorpt_coefficient_mu     0.097
_exptl_absorpt_correction_type     none
_exptl_absorpt_process_details     ?
_exptl_absorpt_correction_T_min     .
_exptl_absorpt_correction_T_max     .
_exptl_special_details     ?
_diffrn_ambient_temperature     296(2)
_diffrn_radiation_type     MoK\a
_diffrn_radiation_wavelength     0.71073
_diffrn_radiation_source     'microfocus source'
_diffrn_radiation_monochromator     graphite
_diffrn_measurement_device_type     'Bruker APEXII CCD'
_diffrn_measurement_method     '\f and \w scans'
_diffrn_reflns_number     36799
_diffrn_reflns_av_R_equivalents     0.0310
_diffrn_reflns_av_sigmaI/netI     0.0240
_diffrn_reflns_theta_min     1.73
_diffrn_reflns_theta_max     28.70
_diffrn_reflns_theta_full     28.70
_diffrn_measured_fraction_theta_max     0.999
_diffrn_measured_fraction_theta_full     0.999
_diffrn_reflns_limit_h_min     -10
_diffrn_reflns_limit_h_max     10
_diffrn_reflns_limit_k_min     -16
_diffrn_reflns_limit_k_max     16
_diffrn_reflns_limit_l_min     -16
_diffrn_reflns_limit_l_max     16
_refine_special_details
;
Refinement of <i>F</i>^2^ against all reflections. The weighted <i>R</i>-factor
<i>wR</i> and goodness of fit <i>S</i> are based on <i>F</i>^2^, conventional
<i>R</i>-factors <i>R</i> are based on <i>F</i>, with <i>F</i> set to zero for
negative <i>F</i>^2^. The threshold expression of <i>F</i>^2^ >
\s(<i>F</i>^2^) is used only for calculating <i>R</i>-factors(gt) <i>etc</i>.
and is not relevant to the choice of reflections for refinement.
<i>R</i>-factors based on <i>F</i>^2^ are statistically about twice as large
as those based on <i>F</i>, and <i>R</i>- factors based on all data will be
even larger.
;
_reflns_number_total     5659
_reflns_number_gt     3900
_reflns_threshold_expression     I>2\s(I)
_refine_ls_structure_factor_coef     Fsqd
_refine_ls_matrix_type     full
_refine_ls_R_factor_all     0.0750
_refine_ls_R_factor_gt     0.0475
_refine_ls_wR_factor_gt     0.1276
_refine_ls_wR_factor_ref     0.1480
_refine_ls_goodness_of_fit_ref     1.024
_refine_ls_restrained_S_all     1.024
_refine_ls_number_reflns     5659
_refine_ls_number_parameters     316
_refine_ls_number_restraints     0
_refine_ls_hydrogen_treatment     constr
_refine_ls_weighting_scheme     calc
_refine_ls_weighting_details
         'calc w=1/[\s^2^(Fo^2^)+(0.0711P)^2^+0.2464P] where P=(Fo^2^+2Fc^2^)/3'
_atom_sites_solution_hydrogens     difmap
_atom_sites_solution_primary     direct
_atom_sites_solution_secondary     difmap
_refine_ls_shift/su_max     0.000
_refine_ls_shift/su_mean     0.000
_refine_diff_density_max     0.374
_refine_diff_density_min     -0.204
_refine_ls_extinction_method     none
_refine_ls_extinction_coef     ?
loop_
    _atom_type_symbol
    _atom_type_description
    _atom_type_scat_dispersion_real
    _atom_type_scat_dispersion_imag
    _atom_type_scat_source
    'C' 'C' 0.0033 0.0016
                         'International Tables Vol C Tables 4.2.6.8 and 6.1.1.4'
    'H' 'H' 0.0000 0.0000
                         'International Tables Vol C Tables 4.2.6.8 and 6.1.1.4'
    'N' 'N' 0.0061 0.0033
                         'International Tables Vol C Tables 4.2.6.8 and 6.1.1.4'
    'O' 'O' 0.0106 0.0060
                         'International Tables Vol C Tables 4.2.6.8 and 6.1.1.4'
_computing_data_collection     'APEX2 (Bruker, 2009)'
_computing_cell_refinement     'SAINT-Plus (Bruker, 2009)'
_computing_data_reduction     'SAINT-Plus (Bruker, 2009)'
_computing_structure_solution     'SHELXS97 (Sheldrick, 2008)'
_computing_structure_refinement     'SHELXL97 (Sheldrick, 2008)'
_computing_molecular_graphics     'ORTEP-3 for Windows (Farrugia, 2012)'
_computing_publication_material
                               'PLATON (Spek, 2009) and publCIF (Westrip, 2010)'
loop_
    _atom_site_type_symbol
    _atom_site_label
    _atom_site_fract_x
    _atom_site_fract_y
    _atom_site_fract_z
    _atom_site_U_iso_or_equiv
    _atom_site_adp_type
    _atom_site_calc_flag
    _atom_site_refinement_flags
    _atom_site_occupancy
    _atom_site_symmetry_multiplicity
    _atom_site_disorder_assembly
    _atom_site_disorder_group
    C C1 0.5114(2) 0.62606(14) 1.11854(16) 0.0495(4) Uani d . 1 1 . .
    C C2 0.3824(3) 0.73461(16) 1.1261(2) 0.0637(5) Uani d . 1 1 . .
    H H2 0.3864 0.7808 1.0631 0.076 Uiso calc R 1 1 . .
    C C3 0.2504(3) 0.77342(18) 1.2256(2) 0.0742(7) Uani d . 1 1 . .
    H H3 0.1658 0.8462 1.2302 0.089 Uiso calc R 1 1 . .
    C C4 0.2421(3) 0.70528(19) 1.3189(2) 0.0739(6) Uani d . 1 1 . .
    H H4 0.1509 0.7316 1.3860 0.089 Uiso calc R 1 1 . .
    C C5 0.3689(3) 0.59784(17) 1.31336(19) 0.0637(5) Uani d . 1 1 . .
    H H5 0.3630 0.5521 1.3766 0.076 Uiso calc R 1 1 . .
    C C6 0.5051(2) 0.55819(14) 1.21343(15) 0.0488(4) Uani d . 1 1 . .
    C C7 0.6385(2) 0.44158(14) 1.20925(14) 0.0463(4) Uani d . 1 1 . .
    C C8 0.7922(2) 0.40617(13) 1.10555(13) 0.0383(3) Uani d . 1 1 . .
    C C9 0.7841(2) 0.46768(13) 1.00512(13) 0.0417(3) Uani d . 1 1 . .
    C C10 0.6459(2) 0.58148(15) 1.00850(16) 0.0498(4) Uani d . 1 1 . .
    C C11 0.93761(19) 0.30551(12) 1.09642(12) 0.0362(3) Uani d . 1 1 . .
    C C12 1.0529(2) 0.26122(13) 0.98806(12) 0.0376(3) Uani d . 1 1 . .
    C C13 1.0379(2) 0.31860(15) 0.89005(13) 0.0464(4) Uani d . 1 1 . .
    H H13 1.1144 0.2877 0.8194 0.056 Uiso calc R 1 1 . .
    C C14 0.9049(2) 0.42393(15) 0.90068(14) 0.0478(4) Uani d . 1 1 . .
    H H14 0.8960 0.4666 0.8363 0.057 Uiso calc R 1 1 . .
    C C15 1.1529(2) 0.14078(13) 1.11712(13) 0.0382(3) Uani d . 1 1 . .
    C C16 0.9718(2) 0.24952(15) 1.29631(13) 0.0481(4) Uani d . 1 1 . .
    H H16A 1.0353 0.1796 1.3274 0.058 Uiso calc R 1 1 . .
    H H16B 0.8438 0.2670 1.3348 0.058 Uiso calc R 1 1 . .
    C C17 1.0362(3) 0.34735(19) 1.31752(16) 0.0659(5) Uani d . 1 1 . .
    H H17 1.1552 0.3440 1.2807 0.079 Uiso calc R 1 1 . .
    C C18 0.9359(5) 0.4370(2) 1.3844(2) 0.1064(10) Uani d . 1 1 . .
    H H18A 0.8164 0.4428 1.4223 0.128 Uiso calc R 1 1 . .
    H H18B 0.9836 0.4953 1.3942 0.128 Uiso calc R 1 1 . .
    C C19 1.3115(2) 0.07767(14) 0.91585(13) 0.0418(4) Uani d . 1 1 . .
    H H19A 1.4231 0.0492 0.9374 0.050 Uiso calc R 1 1 . .
    H H19B 1.3360 0.1169 0.8450 0.050 Uiso calc R 1 1 . .
    C C20 1.2483(2) -0.02358(14) 0.89840(13) 0.0426(4) Uani d . 1 1 . .
    H H20 1.2199 -0.0630 0.9698 0.051 Uiso calc R 1 1 . .
    C C21 1.3846(2) -0.10974(14) 0.80505(14) 0.0473(4) Uani d . 1 1 . .
    H H21A 1.5044 -0.1010 0.7885 0.057 Uiso calc R 1 1 . .
    H H21B 1.3904 -0.1891 0.8245 0.057 Uiso calc R 1 1 . .
    C C22 1.3037(2) -0.07338(14) 0.70869(13) 0.0433(4) Uani d . 1 1 . .
    C C23 1.3916(2) -0.11054(15) 0.58912(14) 0.0464(4) Uani d . 1 1 . .
    C C24 1.5579(3) -0.19406(17) 0.55610(16) 0.0622(5) Uani d . 1 1 . .
    H H24 1.6145 -0.2309 0.6101 0.075 Uiso calc R 1 1 . .
    C C25 1.6397(3) -0.2224(2) 0.44121(19) 0.0754(6) Uani d . 1 1 . .
    H H25 1.7517 -0.2789 0.4207 0.090 Uiso calc R 1 1 . .
    C C26 1.4083(4) -0.0959(2) 0.39166(17) 0.0716(6) Uani d . 1 1 . .
    H H26 1.3550 -0.0618 0.3354 0.086 Uiso calc R 1 1 . .
    C C27 1.3145(3) -0.06123(18) 0.50314(15) 0.0581(5) Uani d . 1 1 . .
    H H27 1.2015 -0.0057 0.5206 0.070 Uiso calc R 1 1 . .
    N N1 1.00212(17) 0.22965(11) 1.17475(10) 0.0385(3) Uani d . 1 1 . .
    N N2 1.17735(17) 0.15961(11) 1.00326(10) 0.0391(3) Uani d . 1 1 . .
    N N3 1.14308(19) -0.00366(13) 0.73868(12) 0.0502(4) Uani d . 1 1 . .
    N N4 1.5695(3) -0.17468(18) 0.35938(15) 0.0773(6) Uani d . 1 1 . .
    O O1 0.61239(19) 0.37492(12) 1.28523(12) 0.0702(4) Uani d . 1 1 . .
    O O2 0.6424(2) 0.63732(13) 0.92318(13) 0.0750(4) Uani d . 1 1 . .
    O O3 1.24659(15) 0.06244(10) 1.15952(9) 0.0478(3) Uani d . 1 1 . .
    O O4 1.08962(15) 0.01876(11) 0.85700(10) 0.0524(3) Uani d . 1 1 . .
loop_
    _atom_site_aniso_label
    _atom_site_aniso_U_11
    _atom_site_aniso_U_22
    _atom_site_aniso_U_33
    _atom_site_aniso_U_12
    _atom_site_aniso_U_13
    _atom_site_aniso_U_23
    C1 0.0437(9) 0.0358(8) 0.0712(11) -0.0073(7) -0.0243(8) 0.0000(8)
    C2 0.0596(12) 0.0400(10) 0.0947(15) -0.0030(8) -0.0391(11) 0.0001(10)
    C3 0.0565(12) 0.0461(11) 0.1142(19) 0.0086(9) -0.0374(12) -0.0199(12)
    C4 0.0505(11) 0.0595(13) 0.0962(17) 0.0019(9) -0.0117(11) -0.0244(12)
    C5 0.0499(10) 0.0529(11) 0.0731(13) -0.0035(8) -0.0046(9) -0.0098(9)
    C6 0.0404(8) 0.0387(9) 0.0618(10) -0.0068(7) -0.0107(7) -0.0039(7)
    C7 0.0421(8) 0.0378(8) 0.0510(9) -0.0075(7) -0.0056(7) 0.0013(7)
    C8 0.0387(8) 0.0332(7) 0.0417(8) -0.0095(6) -0.0105(6) 0.0011(6)
    C9 0.0428(8) 0.0371(8) 0.0479(9) -0.0112(6) -0.0186(7) 0.0064(6)
    C10 0.0497(9) 0.0415(9) 0.0625(11) -0.0120(7) -0.0259(8) 0.0115(8)
    C11 0.0379(7) 0.0337(7) 0.0350(7) -0.0096(6) -0.0086(6) 0.0019(6)
    C12 0.0368(7) 0.0378(8) 0.0374(7) -0.0095(6) -0.0107(6) -0.0015(6)
    C13 0.0504(9) 0.0511(10) 0.0351(8) -0.0126(8) -0.0109(7) 0.0002(7)
    C14 0.0559(10) 0.0498(10) 0.0400(8) -0.0161(8) -0.0184(7) 0.0104(7)
    C15 0.0361(7) 0.0371(8) 0.0392(8) -0.0081(6) -0.0102(6) -0.0004(6)
    C16 0.0589(10) 0.0446(9) 0.0329(8) -0.0097(8) -0.0073(7) 0.0039(6)
    C17 0.0908(15) 0.0682(13) 0.0444(10) -0.0304(12) -0.0208(10) 0.0021(9)
    C18 0.173(3) 0.0811(18) 0.0647(15) -0.0454(19) -0.0226(17) -0.0155(13)
    C19 0.0333(7) 0.0453(9) 0.0395(8) -0.0044(6) -0.0055(6) -0.0059(6)
    C20 0.0400(8) 0.0430(8) 0.0386(8) -0.0065(6) -0.0079(6) -0.0011(6)
    C21 0.0465(9) 0.0412(9) 0.0468(9) -0.0034(7) -0.0109(7) -0.0057(7)
    C22 0.0423(8) 0.0434(9) 0.0439(8) -0.0153(7) -0.0083(7) -0.0019(7)
    C23 0.0532(9) 0.0459(9) 0.0426(8) -0.0237(8) -0.0075(7) -0.0013(7)
    C24 0.0672(12) 0.0572(11) 0.0503(10) -0.0154(9) -0.0008(9) -0.0049(8)
    C25 0.0807(15) 0.0671(14) 0.0613(13) -0.0206(12) 0.0070(11) -0.0112(11)
    C26 0.1029(18) 0.0818(15) 0.0465(10) -0.0523(15) -0.0207(11) 0.0064(10)
    C27 0.0685(12) 0.0629(12) 0.0505(10) -0.0312(10) -0.0166(9) 0.0033(9)
    N1 0.0419(7) 0.0348(6) 0.0330(6) -0.0055(5) -0.0083(5) 0.0013(5)
    N2 0.0373(6) 0.0388(7) 0.0349(6) -0.0040(5) -0.0078(5) -0.0020(5)
    N3 0.0441(8) 0.0569(9) 0.0486(8) -0.0131(7) -0.0127(6) -0.0051(7)
    N4 0.1033(16) 0.0782(13) 0.0495(10) -0.0441(12) -0.0005(10) -0.0073(9)
    O1 0.0647(8) 0.0511(8) 0.0652(8) -0.0048(6) 0.0122(6) 0.0122(6)
    O2 0.0784(10) 0.0606(9) 0.0739(9) -0.0016(7) -0.0277(8) 0.0263(7)
    O3 0.0435(6) 0.0452(6) 0.0494(6) -0.0029(5) -0.0168(5) 0.0054(5)
    O4 0.0367(6) 0.0643(8) 0.0502(7) -0.0081(5) -0.0083(5) -0.0125(6)
_geom_special_details
;
All s.u.'s (except the s.u. in the dihedral angle between two l.s. planes) are
estimated using the full covariance matrix. The cell s.u.'s are taken into
account individually in the estimation of s.u.'s in distances, angles and
torsion angles; correlations between s.u.'s in cell parameters are only used
when they are defined by crystal symmetry. An approximate (isotropic)
treatment of cell s.u.'s is used for estimating s.u.'s involving l.s. planes.
;
loop_
    _geom_bond_atom_site_label_1
    _geom_bond_atom_site_label_2
    _geom_bond_site_symmetry_2
    _geom_bond_distance
    _geom_bond_publ_flag
    C1 C6 . 1.390(3) ?
    C1 C2 . 1.397(2) ?
    C1 C10 . 1.479(3) ?
    C2 C3 . 1.368(3) ?
    C2 H2 . 0.9300 ?
    C3 C4 . 1.376(3) ?
    C3 H3 . 0.9300 ?
    C4 C5 . 1.382(3) ?
    C4 H4 . 0.9300 ?
    C5 C6 . 1.387(2) ?
    C5 H5 . 0.9300 ?
    C6 C7 . 1.487(2) ?
    C7 O1 . 1.218(2) ?
    C7 C8 . 1.479(2) ?
    C8 C11 . 1.397(2) ?
    C8 C9 . 1.415(2) ?
    C9 C14 . 1.388(2) ?
    C9 C10 . 1.482(2) ?
    C10 O2 . 1.220(2) ?
    C11 N1 . 1.3943(19) ?
    C11 C12 . 1.412(2) ?
    C12 C13 . 1.376(2) ?
    C12 N2 . 1.3760(19) ?
    C13 C14 . 1.381(2) ?
    C13 H13 . 0.9300 ?
    C14 H14 . 0.9300 ?
    C15 O3 . 1.2171(18) ?
    C15 N2 . 1.3726(19) ?
    C15 N1 . 1.3927(19) ?
    C16 N1 . 1.4621(19) ?
    C16 C17 . 1.493(3) ?
    C16 H16A . 0.9700 ?
    C16 H16B . 0.9700 ?
    C17 C18 . 1.300(3) ?
    C17 H17 . 0.9300 ?
    C18 H18A . 0.9300 ?
    C18 H18B . 0.9300 ?
    C19 N2 . 1.4525(18) ?
    C19 C20 . 1.511(2) ?
    C19 H19A . 0.9700 ?
    C19 H19B . 0.9700 ?
    C20 O4 . 1.453(2) ?
    C20 C21 . 1.525(2) ?
    C20 H20 . 0.9800 ?
    C21 C22 . 1.494(2) ?
    C21 H21A . 0.9700 ?
    C21 H21B . 0.9700 ?
    C22 N3 . 1.278(2) ?
    C22 C23 . 1.465(2) ?
    C23 C24 . 1.380(3) ?
    C23 C27 . 1.393(3) ?
    C24 C25 . 1.389(3) ?
    C24 H24 . 0.9300 ?
    C25 N4 . 1.315(3) ?
    C25 H25 . 0.9300 ?
    C26 N4 . 1.326(3) ?
    C26 C27 . 1.380(3) ?
    C26 H26 . 0.9300 ?
    C27 H27 . 0.9300 ?
    N3 O4 . 1.4084(18) ?
loop_
    _geom_angle_atom_site_label_1
    _geom_angle_atom_site_label_2
    _geom_angle_atom_site_label_3
    _geom_angle_site_symmetry_1
    _geom_angle_site_symmetry_3
    _geom_angle
    _geom_angle_publ_flag
    C6 C1 C2 . . 119.35(18) ?
    C6 C1 C10 . . 120.62(15) ?
    C2 C1 C10 . . 119.92(17) ?
    C3 C2 C1 . . 120.4(2) ?
    C3 C2 H2 . . 119.8 ?
    C1 C2 H2 . . 119.8 ?
    C2 C3 C4 . . 120.29(19) ?
    C2 C3 H3 . . 119.9 ?
    C4 C3 H3 . . 119.9 ?
    C3 C4 C5 . . 120.2(2) ?
    C3 C4 H4 . . 119.9 ?
    C5 C4 H4 . . 119.9 ?
    C4 C5 C6 . . 120.1(2) ?
    C4 C5 H5 . . 120.0 ?
    C6 C5 H5 . . 120.0 ?
    C5 C6 C1 . . 119.71(17) ?
    C5 C6 C7 . . 118.96(17) ?
    C1 C6 C7 . . 121.30(15) ?
    O1 C7 C8 . . 121.68(15) ?
    O1 C7 C6 . . 120.30(15) ?
    C8 C7 C6 . . 117.76(14) ?
    C11 C8 C9 . . 116.86(13) ?
    C11 C8 C7 . . 123.26(14) ?
    C9 C8 C7 . . 119.39(14) ?
    C14 C9 C8 . . 121.33(15) ?
    C14 C9 C10 . . 117.88(15) ?
    C8 C9 C10 . . 120.79(15) ?
    O2 C10 C1 . . 120.60(16) ?
    O2 C10 C9 . . 121.25(17) ?
    C1 C10 C9 . . 118.15(15) ?
    N1 C11 C8 . . 134.04(13) ?
    N1 C11 C12 . . 106.27(12) ?
    C8 C11 C12 . . 119.68(13) ?
    C13 C12 N2 . . 129.78(14) ?
    C13 C12 C11 . . 122.57(14) ?
    N2 C12 C11 . . 107.59(13) ?
    C12 C13 C14 . . 117.41(14) ?
    C12 C13 H13 . . 121.3 ?
    C14 C13 H13 . . 121.3 ?
    C13 C14 C9 . . 121.59(15) ?
    C13 C14 H14 . . 119.2 ?
    C9 C14 H14 . . 119.2 ?
    O3 C15 N2 . . 126.58(14) ?
    O3 C15 N1 . . 126.66(14) ?
    N2 C15 N1 . . 106.75(13) ?
    N1 C16 C17 . . 111.20(13) ?
    N1 C16 H16A . . 109.4 ?
    C17 C16 H16A . . 109.4 ?
    N1 C16 H16B . . 109.4 ?
    C17 C16 H16B . . 109.4 ?
    H16A C16 H16B . . 108.0 ?
    C18 C17 C16 . . 123.9(2) ?
    C18 C17 H17 . . 118.1 ?
    C16 C17 H17 . . 118.1 ?
    C17 C18 H18A . . 120.0 ?
    C17 C18 H18B . . 120.0 ?
    H18A C18 H18B . . 120.0 ?
    N2 C19 C20 . . 111.63(12) ?
    N2 C19 H19A . . 109.3 ?
    C20 C19 H19A . . 109.3 ?
    N2 C19 H19B . . 109.3 ?
    C20 C19 H19B . . 109.3 ?
    H19A C19 H19B . . 108.0 ?
    O4 C20 C19 . . 108.93(13) ?
    O4 C20 C21 . . 104.00(12) ?
    C19 C20 C21 . . 112.82(13) ?
    O4 C20 H20 . . 110.3 ?
    C19 C20 H20 . . 110.3 ?
    C21 C20 H20 . . 110.3 ?
    C22 C21 C20 . . 100.34(13) ?
    C22 C21 H21A . . 111.7 ?
    C20 C21 H21A . . 111.7 ?
    C22 C21 H21B . . 111.7 ?
    C20 C21 H21B . . 111.7 ?
    H21A C21 H21B . . 109.5 ?
    N3 C22 C23 . . 120.26(16) ?
    N3 C22 C21 . . 113.77(14) ?
    C23 C22 C21 . . 125.98(15) ?
    C24 C23 C27 . . 116.82(17) ?
    C24 C23 C22 . . 121.28(17) ?
    C27 C23 C22 . . 121.87(17) ?
    C23 C24 C25 . . 119.1(2) ?
    C23 C24 H24 . . 120.4 ?
    C25 C24 H24 . . 120.4 ?
    N4 C25 C24 . . 124.4(2) ?
    N4 C25 H25 . . 117.8 ?
    C24 C25 H25 . . 117.8 ?
    N4 C26 C27 . . 124.4(2) ?
    N4 C26 H26 . . 117.8 ?
    C27 C26 H26 . . 117.8 ?
    C26 C27 C23 . . 119.0(2) ?
    C26 C27 H27 . . 120.5 ?
    C23 C27 H27 . . 120.5 ?
    C15 N1 C11 . . 109.31(12) ?
    C15 N1 C16 . . 118.49(13) ?
    C11 N1 C16 . . 129.16(13) ?
    C15 N2 C12 . . 109.96(12) ?
    C15 N2 C19 . . 122.55(13) ?
    C12 N2 C19 . . 127.42(13) ?
    C22 N3 O4 . . 109.39(13) ?
    C25 N4 C26 . . 116.19(19) ?
    N3 O4 C20 . . 108.52(11) ?
loop_
    _geom_torsion_atom_site_label_1
    _geom_torsion_atom_site_label_2
    _geom_torsion_atom_site_label_3
    _geom_torsion_atom_site_label_4
    _geom_torsion_site_symmetry_1
    _geom_torsion_site_symmetry_2
    _geom_torsion_site_symmetry_3
    _geom_torsion_site_symmetry_4
    _geom_torsion
    _geom_torsion_publ_flag
    C6 C1 C2 C3 . . . . -0.5(3) ?
    C10 C1 C2 C3 . . . . 175.79(17) ?
    C1 C2 C3 C4 . . . . -0.7(3) ?
    C2 C3 C4 C5 . . . . 1.0(3) ?
    C3 C4 C5 C6 . . . . -0.1(3) ?
    C4 C5 C6 C1 . . . . -1.1(3) ?
    C4 C5 C6 C7 . . . . -179.20(18) ?
    C2 C1 C6 C5 . . . . 1.4(3) ?
    C10 C1 C6 C5 . . . . -174.83(17) ?
    C2 C1 C6 C7 . . . . 179.42(16) ?
    C10 C1 C6 C7 . . . . 3.2(3) ?
    C5 C6 C7 O1 . . . . 11.5(3) ?
    C1 C6 C7 O1 . . . . -166.50(18) ?
    C5 C6 C7 C8 . . . . -174.24(16) ?
    C1 C6 C7 C8 . . . . 7.7(2) ?
    O1 C7 C8 C11 . . . . -13.9(3) ?
    C6 C7 C8 C11 . . . . 171.97(15) ?
    O1 C7 C8 C9 . . . . 157.86(17) ?
    C6 C7 C8 C9 . . . . -16.3(2) ?
    C11 C8 C9 C14 . . . . 6.1(2) ?
    C7 C8 C9 C14 . . . . -166.19(15) ?
    C11 C8 C9 C10 . . . . -173.72(14) ?
    C7 C8 C9 C10 . . . . 14.0(2) ?
    C6 C1 C10 O2 . . . . 174.24(18) ?
    C2 C1 C10 O2 . . . . -2.0(3) ?
    C6 C1 C10 C9 . . . . -5.8(2) ?
    C2 C1 C10 C9 . . . . 178.01(15) ?
    C14 C9 C10 O2 . . . . -2.8(3) ?
    C8 C9 C10 O2 . . . . 176.99(16) ?
    C14 C9 C10 C1 . . . . 177.19(15) ?
    C8 C9 C10 C1 . . . . -3.0(2) ?
    C9 C8 C11 N1 . . . . 172.45(16) ?
    C7 C8 C11 N1 . . . . -15.6(3) ?
    C9 C8 C11 C12 . . . . -8.8(2) ?
    C7 C8 C11 C12 . . . . 163.18(14) ?
    N1 C11 C12 C13 . . . . -175.20(14) ?
    C8 C11 C12 C13 . . . . 5.7(2) ?
    N1 C11 C12 N2 . . . . 2.14(16) ?
    C8 C11 C12 N2 . . . . -176.96(13) ?
    N2 C12 C13 C14 . . . . -176.07(16) ?
    C11 C12 C13 C14 . . . . 0.6(2) ?
    C12 C13 C14 C9 . . . . -3.5(3) ?
    C8 C9 C14 C13 . . . . 0.1(3) ?
    C10 C9 C14 C13 . . . . 179.91(15) ?
    N1 C16 C17 C18 . . . . 125.5(2) ?
    N2 C19 C20 O4 . . . . 63.70(16) ?
    N2 C19 C20 C21 . . . . 178.64(13) ?
    O4 C20 C21 C22 . . . . 18.17(16) ?
    C19 C20 C21 C22 . . . . -99.71(15) ?
    C20 C21 C22 N3 . . . . -12.02(19) ?
    C20 C21 C22 C23 . . . . 168.07(15) ?
    N3 C22 C23 C24 . . . . -173.79(16) ?
    C21 C22 C23 C24 . . . . 6.1(3) ?
    N3 C22 C23 C27 . . . . 8.2(3) ?
    C21 C22 C23 C27 . . . . -171.93(16) ?
    C27 C23 C24 C25 . . . . 1.2(3) ?
    C22 C23 C24 C25 . . . . -176.92(17) ?
    C23 C24 C25 N4 . . . . 0.0(3) ?
    N4 C26 C27 C23 . . . . 0.3(3) ?
    C24 C23 C27 C26 . . . . -1.4(3) ?
    C22 C23 C27 C26 . . . . 176.75(16) ?
    O3 C15 N1 C11 . . . . 176.95(15) ?
    N2 C15 N1 C11 . . . . -2.11(16) ?
    O3 C15 N1 C16 . . . . 14.9(2) ?
    N2 C15 N1 C16 . . . . -164.21(13) ?
    C8 C11 N1 C15 . . . . 178.90(16) ?
    C12 C11 N1 C15 . . . . -0.01(16) ?
    C8 C11 N1 C16 . . . . -21.5(3) ?
    C12 C11 N1 C16 . . . . 159.59(15) ?
    C17 C16 N1 C15 . . . . 99.02(18) ?
    C17 C16 N1 C11 . . . . -59.0(2) ?
    O3 C15 N2 C12 . . . . -175.56(15) ?
    N1 C15 N2 C12 . . . . 3.51(17) ?
    O3 C15 N2 C19 . . . . 7.3(2) ?
    N1 C15 N2 C19 . . . . -173.60(13) ?
    C13 C12 N2 C15 . . . . 173.53(16) ?
    C11 C12 N2 C15 . . . . -3.55(17) ?
    C13 C12 N2 C19 . . . . -9.5(3) ?
    C11 C12 N2 C19 . . . . 173.38(13) ?
    C20 C19 N2 C15 . . . . 78.33(18) ?
    C20 C19 N2 C12 . . . . -98.24(18) ?
    C23 C22 N3 O4 . . . . -179.88(13) ?
    C21 C22 N3 O4 . . . . 0.2(2) ?
    C24 C25 N4 C26 . . . . -1.1(3) ?
    C27 C26 N4 C25 . . . . 1.0(3) ?
    C22 N3 O4 C20 . . . . 12.78(18) ?
    C19 C20 O4 N3 . . . . 100.89(14) ?
    C21 C20 O4 N3 . . . . -19.64(16) ?
loop_
    _geom_hbond_atom_site_label_D
    _geom_hbond_atom_site_label_H
    _geom_hbond_atom_site_label_A
    _geom_hbond_site_symmetry_A
    _geom_hbond_distance_DH
    _geom_hbond_distance_HA
    _geom_hbond_distance_DA
    _geom_hbond_angle_DHA
    C3 H3 N3 2_667 0.93 2.58 3.471(2) 160.0
    C3 H3 O4 2_667 0.93 2.67 3.470(2) 145.1
    C19 H19A O3 2_857 0.97 2.56 3.3356(19) 136.9
    C21 H21A O3 2_857 0.97 2.45 3.350(2) 153.7
_iucr_refine_instructions_details
;
TITL mo_AZ35_0m in P-1
CELL  0.71073   8.0930  12.1191  12.2743   87.109   73.612   72.283
ZERR     2.00   0.0002   0.0003   0.0002    0.001    0.001    0.001
LATT   1
SFAC  C    H    N    O
UNIT  54   40   8    8
MERG   2
SHEL 40 0.74
FMAP   2
PLAN   10
SIZE     0.08   0.10   0.14
ACTA
BOND   $H
HTAB 2.6
HTAB C3 N3_$1
HTAB C3 O4_$1
HTAB C19 O3_$2
HTAB C21 O3_$2
eqiv $1 1-x, 1-y, 2-z
eqiv $2 3-x, -y, 2-z
CONF
L.S.  10
TEMP    23.00
WGHT      0.0711      0.2464
FVAR       0.16380
MOLE    1
C1    1    0.511436    0.626062    1.118533    11.00000    0.04372    0.03585 =
         0.07115   -0.00002   -0.02434   -0.00732
C2    1    0.382438    0.734614    1.126057    11.00000    0.05956    0.03998 =
         0.09471    0.00008   -0.03916   -0.00296
AFIX  43
H2    2    0.386374    0.780754    1.063061    11.00000   -1.20000
AFIX   0
C3    1    0.250374    0.773421    1.225559    11.00000    0.05645    0.04610 =
         0.11417   -0.01987   -0.03733    0.00864
AFIX  43
H3    2    0.165788    0.846164    1.230152    11.00000   -1.20000
AFIX   0
C4    1    0.242102    0.705285    1.318937    11.00000    0.05044    0.05945 =
         0.09623   -0.02444   -0.01171    0.00195
AFIX  43
H4    2    0.150853    0.731646    1.386000    11.00000   -1.20000
AFIX   0
C5    1    0.368938    0.597844    1.313358    11.00000    0.04991    0.05290 =
         0.07305   -0.00985   -0.00455   -0.00351
AFIX  43
H5    2    0.362984    0.552086    1.376643    11.00000   -1.20000
AFIX   0
C6    1    0.505144    0.558185    1.213429    11.00000    0.04044    0.03865 =
         0.06179   -0.00393   -0.01068   -0.00676
C7    1    0.638480    0.441579    1.209249    11.00000    0.04214    0.03777 =
         0.05102    0.00131   -0.00557   -0.00746
C8    1    0.792223    0.406170    1.105547    11.00000    0.03865    0.03317 =
         0.04167    0.00110   -0.01050   -0.00951
C9    1    0.784066    0.467684    1.005117    11.00000    0.04278    0.03706 =
         0.04791    0.00635   -0.01858   -0.01122
C10   1    0.645919    0.581482    1.008496    11.00000    0.04972    0.04154 =
         0.06245    0.01150   -0.02594   -0.01200
C11   1    0.937612    0.305507    1.096424    11.00000    0.03785    0.03373 =
         0.03499    0.00190   -0.00862   -0.00959
C12   1    1.052923    0.261221    0.988063    11.00000    0.03676    0.03778 =
         0.03736   -0.00149   -0.01071   -0.00948
C13   1    1.037938    0.318599    0.890049    11.00000    0.05043    0.05108 =
         0.03506    0.00024   -0.01088   -0.01256
AFIX  43
H13   2    1.114440    0.287656    0.819375    11.00000   -1.20000
AFIX   0
C14   1    0.904888    0.423930    0.900672    11.00000    0.05591    0.04983 =
         0.03995    0.01038   -0.01841   -0.01612
AFIX  43
H14   2    0.896027    0.466576    0.836293    11.00000   -1.20000
AFIX   0
C15   1    1.152935    0.140774    1.117125    11.00000    0.03609    0.03714 =
         0.03921   -0.00035   -0.01016   -0.00812
C16   1    0.971787    0.249518    1.296306    11.00000    0.05885    0.04459 =
         0.03283    0.00390   -0.00731   -0.00972
AFIX  23
H16A  2    1.035274    0.179591    1.327404    11.00000   -1.20000
H16B  2    0.843815    0.267050    1.334760    11.00000   -1.20000
AFIX   0
C17   1    1.036234    0.347354    1.317516    11.00000    0.09077    0.06826 =
         0.04435    0.00213   -0.02083   -0.03038
AFIX  43
H17   2    1.155190    0.343960    1.280719    11.00000   -1.20000
AFIX   0
C18   1    0.935919    0.436969    1.384358    11.00000    0.17341    0.08103 =
         0.06470   -0.01549   -0.02261   -0.04542
AFIX  93
H18A  2    0.816425    0.442757    1.422303    11.00000   -1.20000
H18B  2    0.983629    0.495306    1.394244    11.00000   -1.20000
AFIX   0
C19   1    1.311464    0.077664    0.915855    11.00000    0.03328    0.04525 =
         0.03948   -0.00590   -0.00550   -0.00435
AFIX  23
H19A  2    1.423095    0.049202    0.937388    11.00000   -1.20000
H19B  2    1.336035    0.116878    0.844954    11.00000   -1.20000
AFIX   0
C20   1    1.248293   -0.023583    0.898400    11.00000    0.04002    0.04302 =
         0.03862   -0.00107   -0.00791   -0.00645
AFIX  13
H20   2    1.219851   -0.062960    0.969842    11.00000   -1.20000
AFIX   0
C21   1    1.384628   -0.109741    0.805052    11.00000    0.04651    0.04115 =
         0.04682   -0.00566   -0.01095   -0.00337
AFIX  23
H21A  2    1.504384   -0.101015    0.788513    11.00000   -1.20000
H21B  2    1.390399   -0.189144    0.824493    11.00000   -1.20000
AFIX   0
C22   1    1.303713   -0.073380    0.708694    11.00000    0.04230    0.04337 =
         0.04391   -0.00192   -0.00832   -0.01526
C23   1    1.391567   -0.110537    0.589120    11.00000    0.05323    0.04591 =
         0.04257   -0.00127   -0.00752   -0.02368
C24   1    1.557912   -0.194058    0.556101    11.00000    0.06716    0.05724 =
         0.05033   -0.00488   -0.00078   -0.01535
AFIX  43
H24   2    1.614482   -0.230893    0.610086    11.00000   -1.20000
AFIX   0
C25   1    1.639677   -0.222354    0.441200    11.00000    0.08072    0.06707 =
         0.06121   -0.01120    0.00698   -0.02059
AFIX  43
H25   2    1.751688   -0.278866    0.420740    11.00000   -1.20000
AFIX   0
C26   1    1.408349   -0.095911    0.391654    11.00000    0.10287    0.08176 =
         0.04651    0.00639   -0.02072   -0.05232
AFIX  43
H26   2    1.355027   -0.061769    0.335397    11.00000   -1.20000
AFIX   0
C27   1    1.314511   -0.061227    0.503138    11.00000    0.06852    0.06288 =
         0.05050    0.00334   -0.01658   -0.03123
AFIX  43
H27   2    1.201445   -0.005730    0.520639    11.00000   -1.20000
AFIX   0
N1    3    1.002124    0.229646    1.174750    11.00000    0.04185    0.03484 =
         0.03301    0.00133   -0.00829   -0.00554
N2    3    1.177345    0.159613    1.003260    11.00000    0.03728    0.03877 =
         0.03485   -0.00197   -0.00784   -0.00404
N3    3    1.143082   -0.003657    0.738687    11.00000    0.04407    0.05694 =
         0.04863   -0.00506   -0.01267   -0.01311
N4    3    1.569502   -0.174683    0.359376    11.00000    0.10329    0.07820 =
         0.04945   -0.00732   -0.00048   -0.04406
O1    4    0.612397    0.374919    1.285228    11.00000    0.06466    0.05107 =
         0.06515    0.01224    0.01221   -0.00475
O2    4    0.642443    0.637316    0.923175    11.00000    0.07842    0.06060 =
         0.07388    0.02626   -0.02769   -0.00162
O3    4    1.246593    0.062435    1.159518    11.00000    0.04351    0.04518 =
         0.04942    0.00544   -0.01674   -0.00287
O4    4    1.089614    0.018760    0.856996    11.00000    0.03674    0.06429 =
         0.05017   -0.01255   -0.00832   -0.00807
HKLF 4
REM  mo_AZ35_0m in P-1
REM R1 =  0.0475 for   3900 Fo > 4sig(Fo)  and  0.0750 for all   5659 data
REM    316 parameters refined using      0 restraints
END
WGHT      0.0711      0.2464
REM Highest difference peak  0.374,  deepest hole -0.204,  1-sigma level  0.039
Q1    1   0.7259  0.4563  1.3151  11.00000  0.05    0.37
Q2    1   1.0055  0.2934  1.0398  11.00000  0.05    0.25
Q3    1   0.7256  0.4261  1.1568  11.00000  0.05    0.24
Q4    1   0.8663  0.4536  0.9573  11.00000  0.05    0.23
Q5    1   0.8291  0.3499  1.3586  11.00000  0.05    0.22
Q6    1   0.8578  0.3646  1.1120  11.00000  0.05    0.21
Q7    1   0.7216  0.5176  1.0059  11.00000  0.05    0.21
Q8    1   1.8091 -0.2757  0.4762  11.00000  0.05    0.21
Q9    1   0.9938  0.3799  0.9049  11.00000  0.05    0.20
Q10   1   0.4254  0.6774  1.1367  11.00000  0.05    0.20
;
data_global
_journal_date_recd_electronic     2013-05-13
_journal_date_accepted     2013-05-17
_journal_name_full     'Acta Crystallographica, Section E'
_journal_year     2013
_journal_volume     69
_journal_issue      6
_journal_page_first     o945
_journal_page_last     o946
_journal_paper_category     QO
_journal_paper_doi     10.1107/S160053681301369X
_journal_coeditor_code     IM2433
_publ_contact_author
;
Zahra Afrakssou
Laboratoire de Chimie Organique Appliqu\'ee,
Universit\'e Sidi Mohamed Ben Abdallah,
Facult\'e des Sciences et Techniques, Route d'Immouzzer,
BP 2202 F\`es, Morocco
;
_publ_contact_author_email     'afrassou@yahoo.fr'
_publ_contact_author_fax     '212 537 77 54 40'
_publ_section_title
;\
1-(Prop-2-en-1-yl)-3-{[3-(pyridin-4-yl)-4,5-dihydroisoxazol-5-yl]methyl}-\
1<i>H</i>-anthra[1,2-<i>d</i>]imidazole-2,6,11(3<i>H</i>)-trione
;
loop_
    _publ_author_name
    _publ_author_address
    'Afrakssou, Zahra'
;
Laboratoire de Chimie Organique Appliqu\'ee, Universit\'e Sidi Mohamed
Ben Abdallah, Facult\'e des Sciences et Techniques, Route d'Immouzzer,
BP 2202 F\`es, Morocco
;
    'Kandri Rodia, Youssef'
;
Laboratoire de Chimie Organique Appliqu\'ee, Universit\'e Sidi Mohamed
Ben Abdallah, Facult\'e des Sciences et Techniques, Route d'Immouzzer,
BP 2202 F\`es, Morocco
;
    'Capet , Fr\'ed\'eric'
;
Unit\'e de Catalyse et de Chimie du Solide (UCCS),
UMR 8181 Ecole Nationale Sup\'erieure de Chimie de Lille, France
;
    'Essassi, El Mokhtar'
;
Laboratoire de Chimie Organique H\'et\'erocyclique,
URAC 21, P\^ole de Comp\'etences Pharmacochimie,
Universit\'e Mohammed V-Agdal, BP 1014
Avenue Ibn Batouta, Rabat Morocco
;
    'Rolando, Christian'
;
USR 3290 Miniaturisation pour l'Analyse, la Synth\`ese et la Prot\'eomique,
59655 Villeneuve d'Ascq Cedex, Universit\'e Lille 1, France
;
    'El Ammari, Lahcen'
;
Laboratoire de Chimie du Solide Appliqu\'ee, Facult\'e des Sciences,
Universit\'e Mohammed V-Agdal, Avenue Ibn Battouta, BP 1014, Rabat, Morocco
;
