# Supplementary material for: 1-(Prop-2-en-1-yl)-3-{[3-(pyridin-4-yl)-4,5-di­hydro­isoxazol-5-yl]meth­yl}-1H-anthra[1,2-d]imidazole-2,6,11(3H)-trione
Source: Acta Crystallogr Sect E Struct Rep Online. 2013 May 22;69(Pt 6):o945–6. doi: 10.1107/S160053681301369X (PMC3685089; doi:10.1107/S160053681301369X)
Supplement: Supplementary file 2 [file e-69-0o945-Isup2.hkl]

#
# h,k,l, Fc-squared, Fo-squared, sigma(Fo-squared) and status flag
#
data_I
_shelx_title ' mo_AZ35_0m in P-1'
_shelx_refln_list_code          4
_shelx_F_calc_maximum      185.59
_exptl_crystal_F_000       484.00
_reflns_d_resolution_high  0.7400
 
loop_
 _symmetry_equiv_pos_as_xyz
 'x, y, z'
 '-x, -y, -z'
 
_cell_length_a     8.0930
_cell_length_b    12.1191
_cell_length_c    12.2743
_cell_angle_alpha  87.109
_cell_angle_beta   73.612
_cell_angle_gamma  72.283
 
_shelx_F_squared_multiplier     1.000
 
loop_
 _refln_index_h
 _refln_index_k
 _refln_index_l
 _refln_F_squared_calc
 _refln_F_squared_meas
 _refln_F_squared_sigma
 _refln_observed_status
   1   0   0      190.63      214.78      1.85 o
   2   0   0       12.33        3.35      0.30 o
   3   0   0     1341.36     1312.62      9.95 o
   4   0   0      163.52      151.23      1.98 o
   5   0   0      201.89      201.88      3.05 o
   6   0   0        0.36       -0.70      0.70 o
   7   0   0      118.55      119.87      2.76 o
   8   0   0       37.51       40.34      2.77 o
   9   0   0       12.72       13.31      2.60 o
  -9   1   0        0.13        1.91      1.67 o
  -8   1   0        3.24        2.90      1.59 o
  -7   1   0      655.15      651.26      7.96 o
  -6   1   0      158.65      150.09      2.68 o
  -5   1   0       77.50       75.08      1.90 o
  -4   1   0        2.35        4.50      0.65 o
  -3   1   0        0.74        3.69      0.51 o
  -2   1   0      546.15      540.99      4.20 o
  -1   1   0      379.50      279.88      2.01 o
   0   1   0      217.07      161.44      1.42 o
   1   1   0      218.93      229.11      1.62 o
   2   1   0     3418.60     3377.47     21.78 o
   3   1   0      258.18      246.97      2.47 o
   4   1   0        0.22        0.85      0.38 o
   5   1   0       41.08       40.31      1.43 o
   6   1   0        0.00       -0.31      0.61 o
   7   1   0       13.19       13.92      1.03 o
   8   1   0       15.80       14.77      1.95 o
   9   1   0        1.49       -1.36      1.36 o
  10   1   0        0.51       -1.39      1.73 o
  -9   2   0        0.34        3.05      1.94 o
  -8   2   0        0.05        0.64      1.37 o
  -7   2   0       26.10       29.66      2.09 o
  -6   2   0        0.00        0.43      0.78 o
  -5   2   0      234.37      243.20      3.87 o
  -4   2   0      514.66      519.03      5.79 o
  -3   2   0      352.31      426.24      4.44 o
  -2   2   0      137.11      159.61      1.64 o
  -1   2   0      151.05      153.99      1.41 o
   0   2   0       81.75       62.12      0.74 o
   1   2   0     3126.49     3282.28     18.49 o
   2   2   0     7481.01     7755.63     56.68 o
   3   2   0      370.01      343.70      2.97 o
   4   2   0       20.56       21.33      0.76 o
   5   2   0      459.83      473.18      5.15 o
   6   2   0        8.87        7.55      0.79 o
   7   2   0       12.05       10.45      0.97 o
   8   2   0       25.19       24.62      1.82 o
   9   2   0       23.03       27.44      2.50 o
  10   2   0        8.88        8.14      2.20 o
  -9   3   0        3.33        1.37      3.17 o
  -8   3   0        2.00        2.17      1.53 o
  -7   3   0        8.28        9.88      1.54 o
  -6   3   0      184.12      180.16      3.34 o
  -5   3   0       20.87       17.70      1.44 o
  -4   3   0       18.31       20.21      1.12 o
  -3   3   0       44.94       39.04      1.19 o
  -2   3   0      259.98      282.05      2.68 o
  -1   3   0       57.08       50.83      0.77 o
   0   3   0      596.85      644.82      4.15 o
   1   3   0     3487.73     3660.67     21.77 o
   2   3   0      791.33      738.19      5.58 o
   3   3   0     2488.54     2466.01     21.02 o
   4   3   0        1.27        2.52      0.40 o
   5   3   0      413.01      412.92      4.95 o
   6   3   0        1.24        9.47      0.87 o
   7   3   0       55.42       55.64      1.87 o
   8   3   0        3.08        2.52      1.14 o
   9   3   0       16.03       18.52      3.85 o
  10   3   0        2.62        4.68      2.11 o
  -8   4   0        3.25        4.40      1.87 o
  -7   4   0        0.65        1.40      1.40 o
  -6   4   0       10.14       10.73      1.21 o
  -5   4   0        0.12        0.05      0.69 o
  -4   4   0      674.77      675.58      8.01 o
  -3   4   0       19.19       13.89      0.84 o
  -2   4   0      433.36      409.24      4.04 o
  -1   4   0     2720.66     2861.85     19.49 o
   0   4   0       59.66       56.48      0.89 o
   1   4   0     3602.22     3650.78     23.82 o
   2   4   0     1077.46     1165.22      8.07 o
   3   4   0       49.29       70.76      1.24 o
   4   4   0       64.24       71.93      1.57 o
   5   4   0      176.61      181.29      2.99 o
   6   4   0      222.31      231.88      4.39 o
   7   4   0       35.28       34.06      1.49 o
   8   4   0       29.34       28.75      2.06 o
   9   4   0        8.79        9.51      2.11 o
  10   4   0       15.66       15.42      2.64 o
  -8   5   0        8.05        6.72      2.14 o
  -7   5   0       21.29       21.91      2.35 o
  -6   5   0        1.54        1.23      1.19 o
  -5   5   0       16.55       16.86      1.42 o
  -4   5   0        2.72        4.17      0.88 o
  -3   5   0       68.96       83.40      1.87 o
  -2   5   0        1.19        1.86      0.54 o
  -1   5   0     1171.66     1263.14     10.88 o
   0   5   0      603.12      553.50      5.27 o
   1   5   0      869.49      839.13      7.09 o
   2   5   0      326.59      335.25      2.99 o
   3   5   0      151.05      199.00      2.36 o
   4   5   0      184.24      172.61      2.40 o
   5   5   0       11.18       12.64      0.91 o
   6   5   0       34.20       34.91      1.39 o
   7   5   0       13.58       12.86      1.11 o
   8   5   0       48.18       55.93      2.62 o
   9   5   0       26.44       30.51      3.92 o
  10   5   0        0.33        0.34      1.85 o
  -8   6   0       32.88       38.98      3.49 o
  -7   6   0        0.27       -1.50      1.50 o
  -6   6   0        5.46        5.64      1.71 o
  -5   6   0        2.47        1.90      1.04 o
  -4   6   0        0.59        0.57      0.81 o
  -3   6   0      140.88      152.02      2.85 o
  -2   6   0       11.47       15.11      0.97 o
  -1   6   0      850.81      910.23      7.90 o
   0   6   0      839.19      896.75      8.16 o
   1   6   0       31.75       34.70      1.19 o
   2   6   0      301.74      344.78      3.52 o
   3   6   0     2906.86     2983.50     23.34 o
   4   6   0        1.89        2.33      0.58 o
   5   6   0       48.29       48.55      1.42 o
   6   6   0       77.07       90.48      1.99 o
   7   6   0      123.72      121.67      2.88 o
   8   6   0        2.20        1.87      1.08 o
   9   6   0        0.29        0.10      1.30 o
  10   6   0        5.37        3.49      1.67 o
  -7   7   0       33.86       44.43      3.62 o
  -6   7   0        7.24        5.35      1.92 o
  -5   7   0        0.10        0.24      1.01 o
  -4   7   0      248.24      223.76      4.17 o
  -3   7   0       11.68        9.97      0.94 o
  -2   7   0       16.94       18.86      1.09 o
  -1   7   0      695.83      686.88      6.72 o
   0   7   0       14.47       23.73      1.18 o
   1   7   0      122.53      126.57      2.28 o
   2   7   0      244.77      249.26      2.89 o
   3   7   0     2148.15     2189.77     17.58 o
   4   7   0        7.01        5.92      0.66 o
   5   7   0        7.54        5.63      0.74 o
   6   7   0       44.51       50.08      1.77 o
   7   7   0        7.59       14.32      1.23 o
   8   7   0        8.27        5.85      1.44 o
   9   7   0        3.06        0.22      1.31 o
  10   7   0        5.47        0.86      1.89 o
  -7   8   0        3.35        5.52      2.06 o
  -6   8   0        0.12       -0.33      1.44 o
  -5   8   0       21.42       23.80      2.08 o
  -4   8   0       98.94       99.70      2.83 o
  -3   8   0        0.96        0.84      0.87 o
  -2   8   0      119.56      119.95      2.33 o
  -1   8   0       11.10       11.18      0.94 o
   0   8   0        0.10        0.71      0.67 o
   1   8   0        0.62       -0.24      0.62 o
   2   8   0       33.11       36.47      1.48 o
   3   8   0       55.43       51.76      1.48 o
   4   8   0       10.52       11.97      0.93 o
   5   8   0      176.58      180.77      2.72 o
   6   8   0       10.67        9.01      1.72 o
   7   8   0        7.31        7.14      1.07 o
   8   8   0       16.55       19.45      1.71 o
   9   8   0        1.11       -0.66      1.22 o
  10   8   0        1.61       -1.04      1.81 o
  -6   9   0        0.22        1.52      1.76 o
  -5   9   0        2.14        1.49      1.60 o
  -4   9   0        2.21        1.52      1.12 o
  -3   9   0       67.73       58.30      2.43 o
  -2   9   0      297.62      271.32      4.26 o
  -1   9   0       55.52       55.15      2.02 o
   0   9   0       14.07       14.87      1.21 o
   1   9   0        8.06        8.37      0.99 o
   2   9   0        4.38        3.19      0.92 o
   3   9   0        7.93        9.14      0.99 o
   4   9   0      117.15      125.71      2.55 o
   5   9   0       18.72       18.15      1.13 o
   6   9   0        0.20        0.13      0.85 o
   7   9   0        5.62        3.83      1.38 o
   8   9   0       42.68       40.74      2.30 o
   9   9   0        6.70       12.45      1.78 o
  10   9   0        8.57        5.63      2.16 o
  -5  10   0        9.05        4.67      2.10 o
  -4  10   0        6.60        8.15      1.83 o
  -3  10   0        7.42        5.17      1.31 o
  -2  10   0        6.03        4.76      1.19 o
  -1  10   0       44.93       52.95      2.30 o
   0  10   0       11.66       16.02      1.43 o
   1  10   0        2.79        3.62      1.30 o
   2  10   0        4.75        5.28      1.10 o
   3  10   0        7.86        8.30      1.17 o
   4  10   0      108.43      111.27      2.58 o
   5  10   0       86.67       81.59      2.26 o
   6  10   0       73.34       71.52      2.70 o
   7  10   0        4.88        1.73      1.20 o
   8  10   0        0.13       -0.63      1.15 o
   9  10   0        1.48       -0.03      1.47 o
  -5  11   0       11.88        8.52      3.53 o
  -4  11   0        0.06        0.80      1.58 o
  -3  11   0        3.42        4.98      1.62 o
  -2  11   0       10.49       10.54      1.58 o
  -1  11   0      329.29      315.24      6.45 o
   0  11   0        6.89        9.47      2.83 o
   1  11   0        2.40        1.64      1.07 o
   2  11   0       14.21       13.44      1.56 o
   3  11   0       33.82       32.44      1.84 o
   4  11   0      124.39      134.65      2.95 o
   5  11   0        1.15        1.46      1.13 o
   6  11   0       34.43       34.73      2.23 o
   7  11   0        4.60        5.51      1.47 o
   8  11   0        5.13        3.15      1.37 o
   9  11   0        0.01       -0.85      1.67 o
  -4  12   0        0.39       -1.45      1.61 o
  -3  12   0        2.69        4.31      2.12 o
  -2  12   0        2.05        1.75      1.43 o
  -1  12   0       21.20       13.89      2.00 o
   0  12   0        6.82        7.83      1.60 o
   1  12   0       79.10       83.45      3.19 o
   2  12   0        9.54        7.49      1.29 o
   3  12   0       21.50       26.61      1.81 o
   4  12   0       31.55       39.31      1.95 o
   5  12   0       29.05       29.85      2.38 o
   6  12   0       11.60       11.64      1.78 o
   7  12   0        5.29        6.52      1.54 o
   8  12   0        0.01        1.81      1.83 o
   9  12   0       15.37       14.90      2.56 o
  -3  13   0        0.22       -1.29      2.04 o
  -2  13   0        6.60        5.70      2.60 o
  -1  13   0        1.19        5.21      1.69 o
   0  13   0       23.32       25.79      2.38 o
   1  13   0       44.31       42.56      2.71 o
   2  13   0       18.18       18.29      2.05 o
   3  13   0       24.09       26.34      2.22 o
   4  13   0        0.33        0.18      1.24 o
   5  13   0        3.28        3.21      1.83 o
   6  13   0       34.13       37.54      3.58 o
   7  13   0        0.01        2.54      3.15 o
   8  13   0        1.31        1.76      1.74 o
  -2  14   0        6.33        4.73      2.86 o
  -1  14   0        1.16        0.54      2.04 o
   0  14   0        3.24        3.50      1.69 o
   1  14   0        0.19       -0.38      1.53 o
   2  14   0       15.47       14.36      2.85 o
   3  14   0        0.80        0.98      2.15 o
   4  14   0        2.89        0.23      1.68 o
   5  14   0        9.73        8.29      2.46 o
   6  14   0       28.78       31.09      3.48 o
   7  14   0        0.24       -2.03      2.05 o
  -1  15   0        4.20        1.33      3.66 o
   0  15   0        1.82        2.42      2.61 o
   1  15   0        0.08       -0.38      1.95 o
   2  15   0        4.81        6.51      2.31 o
   3  15   0       21.66       27.06      4.27 o
   4  15   0        2.11        5.54      2.04 o
   5  15   0       15.96       13.65      2.88 o
   6  15   0        3.03        0.97      2.29 o
   2  16   0        2.10        1.06      2.28 o
   3  16   0        0.60        1.05      1.99 o
   4  16   0        0.70        1.15      2.00 o
   5  16   0       32.49       26.17      3.64 o
  -4 -16   1       15.54       13.88      2.52 o
  -3 -16   1       23.35       32.71      3.67 o
  -2 -16   1        2.16       -1.37      2.87 o
  -6 -15   1       10.57        6.98      2.56 o
  -5 -15   1       17.85       25.23      7.40 o
  -4 -15   1        8.03        4.09      1.85 o
  -3 -15   1        0.63       -1.99      2.84 o
  -2 -15   1        8.14        3.59      2.35 o
  -1 -15   1        1.75        2.46      2.22 o
   0 -15   1        1.18        0.06      2.18 o
   1 -15   1        0.27       -2.30      4.47 o
  -7 -14   1        0.68        0.88      2.10 o
  -6 -14   1       15.50       16.62      3.57 o
  -5 -14   1       21.58       23.65      4.09 o
  -4 -14   1       12.95       13.40      2.21 o
  -3 -14   1       37.17       30.05      3.14 o
  -2 -14   1        4.59        3.66      2.13 o
  -1 -14   1        0.00        1.00      1.84 o
   0 -14   1        0.85        0.07      1.90 o
   1 -14   1        1.84        0.52      1.95 o
   2 -14   1        0.22       -0.49      2.31 o
  -8 -13   1        2.68       -0.05      2.13 o
  -7 -13   1        4.81        3.67      3.70 o
  -6 -13   1        3.61        5.09      1.69 o
  -5 -13   1        1.78       -0.98      1.50 o
  -4 -13   1       10.43       10.73      1.62 o
  -3 -13   1      219.36      218.85      5.34 o
  -2 -13   1        1.06       -1.32      1.32 o
  -1 -13   1       20.81       21.19      2.27 o
   0 -13   1        1.31        1.23      1.53 o
   1 -13   1        0.29        3.63      1.67 o
   2 -13   1        2.86        0.84      1.68 o
   3 -13   1        0.14       -2.01      2.30 o
  -8 -12   1        0.24       -0.04      1.52 o
  -7 -12   1       11.43       10.88      1.96 o
  -6 -12   1        3.63       -0.65      1.28 o
  -5 -12   1        1.17        2.24      1.36 o
  -4 -12   1       66.01       75.91      2.81 o
  -3 -12   1       56.00       58.76      2.74 o
  -2 -12   1       83.58       79.02      2.89 o
  -1 -12   1        3.14        2.45      1.15 o
   0 -12   1        2.22        0.31      1.50 o
   1 -12   1        5.71        6.38      1.71 o
   2 -12   1        0.27        0.38      1.49 o
   3 -12   1        5.76        5.09      1.78 o
   4 -12   1        6.01        4.56      1.93 o
  -9 -11   1        9.40        5.83      2.21 o
  -8 -11   1        0.02       -1.20      1.20 o
  -7 -11   1        7.05        9.23      1.58 o
  -6 -11   1       23.27       23.14      2.33 o
  -5 -11   1        7.47        6.67      1.76 o
  -4 -11   1        2.23        3.32      1.17 o
  -3 -11   1       49.50       53.33      2.18 o
  -2 -11   1        7.72        9.53      1.24 o
  -1 -11   1       63.07       64.92      2.62 o
   0 -11   1       17.85       21.81      1.69 o
   1 -11   1      133.58      136.41      4.14 o
   2 -11   1        1.68        0.30      1.20 o
   3 -11   1        8.45       11.79      1.77 o
   4 -11   1       19.39       20.24      2.32 o
   5 -11   1        8.08        9.32      2.83 o
  -9 -10   1        1.06       -0.29      1.37 o
  -8 -10   1        4.55        5.69      1.45 o
  -7 -10   1        3.40        1.90      1.21 o
  -6 -10   1        0.27        1.70      1.05 o
  -5 -10   1        0.99        2.47      0.84 o
  -4 -10   1       85.03       94.01      2.19 o
  -3 -10   1        1.90        2.37      0.77 o
  -2 -10   1        0.59       -0.43      0.90 o
  -1 -10   1       32.27       36.03      1.73 o
   0 -10   1       40.90       41.62      2.03 o
   1 -10   1       18.88       16.18      1.50 o
   2 -10   1       81.99       82.71      2.71 o
   3 -10   1       30.36       37.21      2.16 o
   4 -10   1        4.94        1.44      1.28 o
   5 -10   1        1.67        4.18      1.76 o
   6 -10   1        7.65        6.22      2.07 o
  -9  -9   1        0.08        0.88      1.31 o
  -8  -9   1        8.46        7.72      1.45 o
  -7  -9   1       36.68       35.58      1.83 o
  -6  -9   1        0.14       -0.68      0.76 o
  -5  -9   1       20.82       19.17      1.14 o
  -4  -9   1        1.23       -0.42      0.74 o
  -3  -9   1       25.97       26.29      1.40 o
  -2  -9   1       17.43       20.17      1.28 o
  -1  -9   1        4.04        5.08      1.01 o
   0  -9   1        4.95        4.01      0.90 o
   1  -9   1       58.91       62.72      2.80 o
   2  -9   1       77.21       90.60      2.31 o
   3  -9   1      342.15      305.33      5.09 o
   4  -9   1        0.71        0.04      1.03 o
   5  -9   1        1.17       -1.10      1.44 o
   6  -9   1       11.15        9.97      2.12 o
 -10  -8   1        0.53       -1.55      1.55 o
  -9  -8   1        6.89        6.34      1.65 o
  -8  -8   1        2.51       -0.19      1.14 o
  -7  -8   1       27.99       33.47      1.72 o
  -6  -8   1        0.27       -0.17      0.78 o
  -5  -8   1        5.02        7.41      0.83 o
  -4  -8   1      147.64      166.57      2.66 o
  -3  -8   1      157.73      177.99      2.74 o
  -2  -8   1      356.84      349.86      4.24 o
  -1  -8   1      153.97      149.66      2.68 o
   0  -8   1       31.38       37.88      1.44 o
   1  -8   1        3.71        2.67      0.74 o
   2  -8   1       16.65       15.96      1.37 o
   3  -8   1       69.65       48.43      2.12 o
   4  -8   1        1.90        2.83      1.08 o
   5  -8   1        2.89        3.12      1.19 o
   6  -8   1        3.77        2.76      1.67 o
   7  -8   1        0.61       -0.75      1.69 o
 -10  -7   1       11.95        7.87      1.96 o
  -9  -7   1        9.17        6.11      1.54 o
  -8  -7   1        1.73        0.70      1.00 o
  -7  -7   1        9.28        9.46      1.18 o
  -6  -7   1        4.44        6.28      0.82 o
  -5  -7   1       26.55       27.75      1.24 o
  -4  -7   1      165.06      176.39      2.50 o
  -3  -7   1       17.08       28.46      1.28 o
  -2  -7   1      880.35      882.74      8.52 o
  -1  -7   1        0.08        0.92      0.62 o
   0  -7   1       59.45       72.35      1.67 o
   1  -7   1       13.76       14.11      0.88 o
   2  -7   1       44.73       40.39      1.57 o
   3  -7   1       60.14       64.66      1.92 o
   4  -7   1       67.38       48.65      2.17 o
   5  -7   1        3.61        1.68      1.03 o
   6  -7   1        0.38        0.51      1.53 o
   7  -7   1       19.20       19.09      2.71 o
 -10  -6   1        1.71        3.07      1.58 o
  -9  -6   1        0.06        0.44      1.29 o
  -8  -6   1       37.92       34.54      2.14 o
  -7  -6   1      133.04      135.50      3.03 o
  -6  -6   1       12.12       13.23      0.96 o
  -5  -6   1        9.03        9.53      0.83 o
  -4  -6   1       11.97       17.53      0.86 o
  -3  -6   1        3.86        3.62      0.57 o
  -2  -6   1       96.71      104.15      1.57 o
  -1  -6   1        1.12        1.44      0.62 o
   0  -6   1      124.68      123.26      2.06 o
   1  -6   1      149.73      143.44      2.18 o
   2  -6   1       15.82       17.33      0.93 o
   3  -6   1        1.71        0.18      0.64 o
   4  -6   1       76.51       60.06      2.01 o
   5  -6   1       31.76       28.02      1.83 o
   6  -6   1        1.19       -0.08      1.04 o
   7  -6   1       10.83       13.50      2.36 o
   8  -6   1        5.41        5.85      2.23 o
 -10  -5   1        0.11        1.27      1.65 o
  -9  -5   1       12.41       13.22      2.02 o
  -8  -5   1       23.85       23.47      1.85 o
  -7  -5   1        5.76        5.60      1.17 o
  -6  -5   1       80.48       84.96      1.94 o
  -5  -5   1       61.57       73.01      1.97 o
  -4  -5   1      153.96      149.46      2.07 o
  -3  -5   1        3.81        0.43      0.38 o
  -2  -5   1      469.98      489.94      4.28 o
  -1  -5   1       79.64       97.81      1.53 o
   0  -5   1        1.10        0.37      0.49 o
   1  -5   1       65.59       46.78      1.54 o
   2  -5   1        0.06        1.53      0.55 o
   3  -5   1        0.88        1.72      0.63 o
   4  -5   1      254.49      259.66      3.71 o
   5  -5   1       79.41       76.44      2.58 o
   6  -5   1        5.38        7.10      1.29 o
   7  -5   1        0.10        2.35      1.53 o
   8  -5   1        1.96        2.38      1.87 o
 -10  -4   1        8.09       10.77      2.16 o
  -9  -4   1        4.50        6.94      1.77 o
  -8  -4   1       13.29       15.35      1.61 o
  -7  -4   1       14.06       11.65      1.24 o
  -6  -4   1       92.79       90.07      2.48 o
  -5  -4   1       74.22       67.03      1.55 o
  -4  -4   1        0.17       -0.42      0.42 o
  -3  -4   1       49.10       40.62      1.26 o
  -2  -4   1       56.22       45.84      0.89 o
  -1  -4   1     1290.69     1271.88      9.73 o
   0  -4   1      109.24       99.48      1.33 o
   1  -4   1      408.31      399.81      3.63 o
   2  -4   1      458.46      525.67      5.14 o
   3  -4   1      113.04      116.36      1.99 o
   4  -4   1      327.34      323.91      4.40 o
   5  -4   1        0.06       -0.74      0.74 o
   6  -4   1      290.93      291.99      5.49 o
   7  -4   1        0.42        1.30      1.42 o
   8  -4   1        0.21        1.17      1.69 o
   9  -4   1        4.55        7.37      2.26 o
 -10  -3   1        3.02        3.89      1.84 o
  -9  -3   1        1.01       -1.44      1.46 o
  -8  -3   1        0.03       -0.52      0.98 o
  -7  -3   1       28.74       28.57      1.71 o
  -6  -3   1       94.39       92.53      2.01 o
  -5  -3   1      257.00      260.64      3.04 o
  -4  -3   1      207.91      202.71      2.37 o
  -3  -3   1        6.36        4.70      0.47 o
  -2  -3   1       10.46       10.28      0.45 o
  -1  -3   1     7320.87     7420.20     50.13 o
   0  -3   1     3417.05     3369.63     24.48 o
   1  -3   1      124.11       90.31      1.09 o
   2  -3   1     1361.42     1501.39     12.57 o
   3  -3   1     1377.57     1465.16     13.17 o
   4  -3   1        0.09       -0.31      0.60 o
   5  -3   1       39.35       47.07      1.79 o
   6  -3   1      544.25      529.21      6.69 o
   7  -3   1        9.22       10.76      1.44 o
   8  -3   1       18.77       17.16      2.38 o
   9  -3   1        1.15       -1.60      1.60 o
 -10  -2   1        1.35        3.22      1.97 o
  -9  -2   1       42.61       44.59      5.09 o
  -8  -2   1       54.32       56.11      2.35 o
  -7  -2   1        0.24       -0.79      0.79 o
  -6  -2   1        3.37        5.82      0.73 o
  -5  -2   1        5.84        6.22      0.61 o
  -4  -2   1      383.29      372.04      3.49 o
  -3  -2   1       74.94       62.31      0.98 o
  -2  -2   1     3986.82     3990.87     25.83 o
  -1  -2   1     9001.50     8977.42     56.40 o
   0  -2   1      727.45      764.90      5.56 o
   1  -2   1      966.76     1047.06      7.09 o
   2  -2   1       66.29       61.79      0.93 o
   3  -2   1     1540.16     1676.80     14.06 o
   4  -2   1      108.84      107.22      1.95 o
   5  -2   1      156.13      153.90      2.76 o
   6  -2   1       82.68       82.86      2.35 o
   7  -2   1       12.97       11.56      1.27 o
   8  -2   1       54.43       52.75      3.25 o
   9  -2   1        2.15        0.37      1.85 o
  -9  -1   1        0.04       -0.18      1.45 o
  -8  -1   1       13.51        7.76      1.30 o
  -7  -1   1       30.15       32.96      1.89 o
  -6  -1   1       26.23       27.60      1.18 o
  -5  -1   1      346.13      350.72      3.76 o
  -4  -1   1      237.66      242.08      2.59 o
  -3  -1   1        9.36       10.41      0.52 o
  -2  -1   1       48.16       46.19      0.59 o
  -1  -1   1     1072.83     1061.27      6.74 o
   0  -1   1       57.19       51.20      0.46 o
   1  -1   1    12419.27    11480.03     76.05 o
   2  -1   1      444.35      369.65      2.66 o
   3  -1   1      486.92      571.99      4.65 o
   4  -1   1      458.27      460.27      4.71 o
   5  -1   1       21.43       27.01      1.44 o
   6  -1   1        6.07        5.22      0.84 o
   7  -1   1      147.87      140.31      3.61 o
   8  -1   1       11.17        8.46      1.73 o
   9  -1   1        2.87        5.53      1.88 o
  -9   0   1        0.56        0.79      1.48 o
  -8   0   1        1.14       -1.14      1.14 o
  -7   0   1      179.55      184.53      3.54 o
  -6   0   1        0.39        0.55      0.63 o
  -5   0   1        2.93        3.61      0.65 o
  -4   0   1        3.09        2.21      0.52 o
  -3   0   1     1611.12     1577.57     11.81 o
  -2   0   1      110.10       88.98      0.93 o
  -1   0   1      852.94      833.51      5.89 o
   0   0   1     6501.83     6255.63    162.47 o
   1   0   1     5117.69     4965.49     30.07 o
   2   0   1      613.34      548.58      3.91 o
   3   0   1      628.30      592.69      4.74 o
   4   0   1      244.44      286.69      2.91 o
   5   0   1       41.38       36.35      1.24 o
   6   0   1        9.96       10.14      1.00 o
   7   0   1       35.13       28.16      1.71 o
   8   0   1        0.09        1.36      1.36 o
   9   0   1       17.05       15.85      2.21 o
  10   0   1        1.23        2.67      2.04 o
  -9   1   1        5.75        4.31      1.92 o
  -8   1   1       12.23        9.59      1.58 o
  -7   1   1       62.25       69.48      4.75 o
  -6   1   1        0.25       -0.52      0.75 o
  -5   1   1      136.27      129.64      2.17 o
  -4   1   1       10.14        9.17      0.58 o
  -3   1   1     1256.75     1289.62      9.49 o
  -2   1   1      442.39      457.11      3.61 o
  -1   1   1       29.51       39.01      0.53 o
   0   1   1     2134.84     2239.39     12.80 o
   1   1   1        1.33       -0.36      0.36 o
   2   1   1     1468.19     1385.10      8.38 o
   3   1   1      128.82      118.85      1.35 o
   4   1   1      212.32      216.16      2.45 o
   5   1   1      238.67      246.98      3.67 o
   6   1   1      303.68      316.80      4.86 o
   7   1   1       25.70       24.40      1.29 o
   8   1   1        0.96        1.00      1.24 o
   9   1   1       29.14       30.62      2.65 o
  10   1   1        1.39       -1.73      1.73 o
  -9   2   1        1.63        2.76      2.58 o
  -8   2   1        0.83       -0.24      1.36 o
  -7   2   1        2.73        4.31      1.36 o
  -6   2   1       27.87       26.82      1.42 o
  -5   2   1       24.79       21.13      1.20 o
  -4   2   1       60.63       61.64      1.54 o
  -3   2   1       74.96       75.96      1.75 o
  -2   2   1       38.32       28.35      1.03 o
  -1   2   1      919.66      882.50      6.45 o
   0   2   1       56.55       57.93      0.64 o
   1   2   1        0.54        0.81      0.19 o
   2   2   1     2922.29     3292.43     18.98 o
   3   2   1       49.64       41.11      0.83 o
   4   2   1       36.80       30.46      1.22 o
   5   2   1        0.14        0.61      0.47 o
   6   2   1      148.99      157.29      2.57 o
   7   2   1       95.34       94.17      2.73 o
   8   2   1       28.84       29.14      1.92 o
   9   2   1      173.29      183.98      5.17 o
  10   2   1        0.03       -0.48      1.87 o
  -9   3   1        2.14       -0.65      1.78 o
  -8   3   1        5.95        4.04      1.87 o
  -7   3   1        6.45        3.67      1.84 o
  -6   3   1        3.63        3.49      1.07 o
  -5   3   1      474.38      423.57      5.45 o
  -4   3   1       64.24       68.11      1.77 o
  -3   3   1      145.00      167.43      2.84 o
  -2   3   1       33.67       33.35      0.90 o
  -1   3   1      779.96      775.52      5.66 o
   0   3   1        8.30       14.07      0.40 o
   1   3   1      844.11     1003.01      6.44 o
   2   3   1    34443.12    35668.88    210.40 o
   3   3   1        0.86        4.00      0.51 o
   4   3   1        9.27       10.81      0.66 o
   5   3   1       12.37       13.74      0.81 o
   6   3   1       15.98       17.63      1.26 o
   7   3   1        1.60        0.69      0.74 o
   8   3   1        1.35        0.54      1.06 o
   9   3   1        0.02       -0.99      1.45 o
  10   3   1        7.26        5.62      2.06 o
  -8   4   1        6.37        7.74      1.91 o
  -7   4   1        5.67        6.67      1.50 o
  -6   4   1       25.72       25.65      1.94 o
  -5   4   1      225.97      201.48      3.46 o
  -4   4   1       24.54       20.13      1.43 o
  -3   4   1       23.95       31.52      1.50 o
  -2   4   1      636.05      653.19      5.82 o
  -1   4   1     2125.21     2214.57     15.24 o
   0   4   1      198.29      203.97      1.86 o
   1   4   1        0.17        1.23      0.29 o
   2   4   1     6766.44     6631.09     41.61 o
   3   4   1      666.48      699.28      6.05 o
   4   4   1       24.54       29.18      0.94 o
   5   4   1        0.07       -0.10      0.51 o
   6   4   1      142.19      147.01      2.69 o
   7   4   1       23.79       26.30      1.35 o
   8   4   1        4.17        5.74      1.58 o
   9   4   1       46.87       45.76      3.01 o
  10   4   1        6.45        6.73      2.11 o
  -8   5   1       12.41       14.15      3.23 o
  -7   5   1        0.01       -1.37      1.37 o
  -6   5   1        9.18        4.45      1.56 o
  -5   5   1        7.98        9.72      1.13 o
  -4   5   1       77.34       72.50      2.52 o
  -3   5   1       25.67       27.23      1.24 o
  -2   5   1      215.58      235.63      2.80 o
  -1   5   1      808.16      891.73      7.01 o
   0   5   1       74.97       76.15      1.71 o
   1   5   1       40.00       41.38      1.17 o
   2   5   1       31.53       35.50      0.96 o
   3   5   1      261.29      316.81      3.17 o
   4   5   1     2922.71     3040.91     24.87 o
   5   5   1      205.88      207.64      2.87 o
   6   5   1        1.47       -0.19      0.64 o
   7   5   1      151.12      142.92      2.84 o
   8   5   1        2.39        2.61      1.28 o
   9   5   1        3.72        1.76      1.52 o
  10   5   1        5.94        3.93      2.06 o
  -7   6   1        8.32        7.29      2.31 o
  -6   6   1        8.18       10.07      1.79 o
  -5   6   1       33.44       36.61      2.07 o
  -4   6   1       16.04       14.76      1.25 o
  -3   6   1       54.37       47.81      2.00 o
  -2   6   1       88.85       91.03      2.01 o
  -1   6   1        8.39        7.10      0.64 o
   0   6   1       83.74       95.32      1.59 o
   1   6   1       68.10       61.32      1.46 o
   2   6   1       73.13       56.56      1.25 o
   3   6   1        8.94       11.69      0.78 o
   4   6   1     1215.22     1210.48     10.24 o
   5   6   1        6.88        9.68      0.79 o
   6   6   1        0.16        0.03      0.64 o
   7   6   1       82.53       85.53      2.15 o
   8   6   1        2.27        2.59      1.22 o
   9   6   1        1.01        0.98      1.34 o
  10   6   1        0.76       -1.69      1.69 o
  -7   7   1        0.37        1.11      1.80 o
  -6   7   1        2.58        1.90      1.51 o
  -5   7   1        7.43        3.65      1.65 o
  -4   7   1       60.55       65.39      2.32 o
  -3   7   1       19.50       16.26      1.14 o
  -2   7   1      101.09      105.04      2.08 o
  -1   7   1        0.38       -0.06      0.67 o
   0   7   1      469.41      485.55      5.37 o
   1   7   1      413.91      430.54      4.82 o
   2   7   1      208.29      203.94      3.02 o
   3   7   1      176.82      190.74      2.63 o
   4   7   1      193.39      195.35      2.57 o
   5   7   1      322.81      331.86      3.99 o
   6   7   1       61.95       62.38      1.97 o
   7   7   1       17.12       17.81      1.37 o
   8   7   1       16.99       19.04      2.09 o
   9   7   1        8.83       11.22      1.76 o
  10   7   1        3.52        2.98      2.05 o
  -6   8   1        2.45        2.58      1.70 o
  -5   8   1        9.21        5.67      1.56 o
  -4   8   1        5.02        3.98      1.09 o
  -3   8   1       33.75       31.47      1.67 o
  -2   8   1      124.64      113.72      2.37 o
  -1   8   1       13.68       13.13      0.99 o
   0   8   1      178.43      176.04      2.83 o
   1   8   1       32.61       38.11      1.52 o
   2   8   1      125.35      125.48      2.29 o
   3   8   1       63.62       66.76      1.57 o
   4   8   1       73.94       83.43      1.92 o
   5   8   1       36.49       39.16      1.53 o
   6   8   1        0.87        0.10      0.70 o
   7   8   1       51.35       51.20      2.13 o
   8   8   1        2.73        1.49      1.18 o
   9   8   1        0.68        0.12      1.24 o
  10   8   1        7.55        8.06      2.22 o
  -6   9   1       17.88       23.36      2.54 o
  -5   9   1        1.12       -1.04      1.39 o
  -4   9   1        0.30       -0.06      1.25 o
  -3   9   1       20.25       17.58      1.54 o
  -2   9   1       90.78       75.24      3.92 o
  -1   9   1       66.50       73.29      1.98 o
   0   9   1      120.22      126.36      2.65 o
   1   9   1       42.27       42.49      1.69 o
   2   9   1      128.99      137.45      2.70 o
   3   9   1       71.82       67.15      1.78 o
   4   9   1       52.54       51.76      1.75 o
   5   9   1      339.59      344.71      4.19 o
   6   9   1       10.65       11.35      1.10 o
   7   9   1       58.69       58.23      2.36 o
   8   9   1        8.72        5.66      1.37 o
   9   9   1       56.52       58.23      3.42 o
  10   9   1        6.05        8.10      2.51 o
  -5  10   1       23.23       31.60      2.80 o
  -4  10   1        0.02       -0.73      1.34 o
  -3  10   1       18.06       16.65      1.61 o
  -2  10   1       24.12       18.21      1.59 o
  -1  10   1       23.22       28.18      1.94 o
   0  10   1       44.98       35.81      1.87 o
   1  10   1      247.39      237.40      4.16 o
   2  10   1        2.47        1.49      0.94 o
   3  10   1        2.34        3.26      0.93 o
   4  10   1       43.94       47.92      2.38 o
   5  10   1      156.49      158.70      2.89 o
   6  10   1       14.87       18.37      1.60 o
   7  10   1        6.26        7.16      1.23 o
   8  10   1        4.99        6.89      1.44 o
   9  10   1        0.83        0.84      1.59 o
  10  10   1        0.37        1.63      1.79 o
  -5  11   1        3.20        5.56      1.94 o
  -4  11   1        2.47        5.09      1.75 o
  -3  11   1       32.56       31.82      2.88 o
  -2  11   1        9.08        5.96      1.35 o
  -1  11   1      134.89      129.15      3.93 o
   0  11   1        0.01       -1.18      1.18 o
   1  11   1      208.90      211.95      4.36 o
   2  11   1        5.97        4.48      1.12 o
   3  11   1        1.27        0.53      0.98 o
   4  11   1       21.73       20.75      1.45 o
   5  11   1       49.02       51.97      2.16 o
   6  11   1        2.14        3.87      1.27 o
   7  11   1        2.93        1.45      1.20 o
   8  11   1        0.42       -0.93      1.43 o
   9  11   1        4.87        3.64      1.80 o
  -4  12   1        1.86        0.71      1.80 o
  -3  12   1        8.81        8.56      1.96 o
  -2  12   1        0.60       -0.18      1.54 o
  -1  12   1        0.44       -0.49      1.42 o
   0  12   1       15.44       15.75      1.91 o
   1  12   1       62.72       69.18      3.49 o
   2  12   1        3.84        3.50      1.20 o
   3  12   1       78.35       79.20      3.01 o
   4  12   1        0.07        1.99      0.99 o
   5  12   1        7.53        7.14      1.32 o
   6  12   1       34.29       38.29      2.47 o
   7  12   1       19.48       21.80      3.33 o
   8  12   1        0.04       -0.32      1.52 o
   9  12   1        2.44       -0.94      1.66 o
  -3  13   1        1.55        5.00      2.29 o
  -2  13   1        0.05       -0.64      2.13 o
  -1  13   1        1.15        0.75      1.83 o
   0  13   1       18.07       20.67      2.22 o
   1  13   1       32.39       34.00      2.62 o
   2  13   1        0.76        2.07      2.29 o
   3  13   1        1.38        1.60      1.43 o
   4  13   1        2.41        3.35      1.34 o
   5  13   1       12.87       15.15      2.32 o
   6  13   1       19.61       14.74      2.70 o
   7  13   1       24.95       25.63      3.32 o
   8  13   1       10.38        8.10      1.98 o
  -2  14   1        0.59        0.73      3.77 o
  -1  14   1        0.15        0.79      2.44 o
   0  14   1        0.72       -0.03      1.90 o
   1  14   1       36.52       37.39      3.63 o
   2  14   1        7.46        5.10      1.71 o
   3  14   1       37.19       37.56      2.46 o
   4  14   1       34.97       29.60      2.57 o
   5  14   1       23.50       39.84      6.14 o
   6  14   1        4.59        1.55      2.10 o
   7  14   1        3.30       -1.50      2.22 o
   8  14   1        0.71        1.65      1.95 o
   0  15   1        1.36        0.43      3.16 o
   1  15   1        1.08        1.33      4.35 o
   2  15   1        0.40       -1.71      1.91 o
   3  15   1        2.22        4.84      1.86 o
   4  15   1        5.77        5.43      2.02 o
   5  15   1       44.24       36.17      3.67 o
   6  15   1       21.92       24.49      3.35 o
   7  15   1        1.43       -0.63      2.31 o
   2  16   1        4.08        4.62      3.73 o
   3  16   1       27.63       32.48      3.25 o
   4  16   1        1.71        1.29      2.02 o
   5  16   1        3.57        1.89      2.44 o
  -4 -16   2       10.21        7.35      3.77 o
  -3 -16   2       12.53       12.81      2.86 o
  -2 -16   2        0.16       -0.15      2.19 o
  -6 -15   2        3.26        0.10      2.49 o
  -5 -15   2       33.48       35.14      3.93 o
  -4 -15   2       15.07       10.96      2.14 o
  -3 -15   2        0.79        1.55      2.02 o
  -2 -15   2        9.12       10.13      3.88 o
  -1 -15   2        2.17        2.88      2.44 o
   0 -15   2       14.11       16.84      3.01 o
   1 -15   2        0.31        3.06      2.53 o
  -7 -14   2        1.18       -1.49      2.37 o
  -6 -14   2        0.51        2.61      2.13 o
  -5 -14   2       16.05       17.07      2.33 o
  -4 -14   2        5.15        5.10      1.83 o
  -3 -14   2       75.20       66.22      4.45 o
  -2 -14   2       36.84       42.62      3.70 o
  -1 -14   2        0.04       -2.22      2.22 o
   0 -14   2        0.38        2.77      2.13 o
   1 -14   2        0.14       -0.74      2.13 o
   2 -14   2        0.60       -2.02      2.02 o
  -8 -13   2        4.32        5.69      2.29 o
  -7 -13   2       13.78       20.60      2.45 o
  -6 -13   2        0.48       -0.41      1.49 o
  -5 -13   2        0.04        0.83      1.37 o
  -4 -13   2        2.63        3.06      1.42 o
  -3 -13   2      100.16      103.74      3.77 o
  -2 -13   2       13.79       13.78      1.88 o
  -1 -13   2        6.56        3.12      1.90 o
   0 -13   2       13.64       12.47      3.60 o
   1 -13   2       16.10       16.33      2.48 o
   2 -13   2        1.07        2.96      1.99 o
   3 -13   2        1.84        4.57      2.73 o
  -8 -12   2        0.13        0.33      1.42 o
  -7 -12   2        0.76       -0.51      1.56 o
  -6 -12   2       14.74       11.98      1.82 o
  -5 -12   2        4.80        5.17      1.48 o
  -4 -12   2        4.32        2.46      1.19 o
  -3 -12   2        8.58        9.49      1.49 o
  -2 -12   2        0.68        1.38      1.27 o
  -1 -12   2       86.00       99.16      3.05 o
   0 -12   2       35.96       40.66      2.39 o
   1 -12   2       14.19       20.67      2.16 o
   2 -12   2       28.27       30.89      2.60 o
   3 -12   2        9.15        8.66      1.69 o
   4 -12   2        1.12       -0.22      1.68 o
  -9 -11   2        0.53       -1.47      1.48 o
  -8 -11   2        6.16        5.58      1.60 o
  -7 -11   2        6.61        1.84      1.30 o
  -6 -11   2       22.74       25.44      1.87 o
  -5 -11   2        2.16        2.75      1.12 o
  -4 -11   2       87.24       88.98      3.06 o
  -3 -11   2       20.61       22.49      1.81 o
  -2 -11   2        0.14        0.29      1.03 o
  -1 -11   2      128.80      146.38      3.33 o
   0 -11   2        3.55        1.81      1.11 o
   1 -11   2        3.33        3.09      1.27 o
   2 -11   2        2.88        3.48      1.46 o
   3 -11   2        8.24        6.75      1.62 o
   4 -11   2        5.88        6.12      1.52 o
   5 -11   2        2.88        4.43      1.87 o
  -9 -10   2        2.79        1.29      1.47 o
  -8 -10   2       18.74       21.23      2.02 o
  -7 -10   2        0.71       -0.28      0.96 o
  -6 -10   2        2.26        1.27      1.01 o
  -5 -10   2        0.00        0.47      1.28 o
  -4 -10   2       82.47       80.91      2.65 o
  -3 -10   2       45.67       41.85      1.72 o
  -2 -10   2       21.07       20.15      1.87 o
  -1 -10   2      301.89      304.71      4.82 o
   0 -10   2        7.24        4.81      1.11 o
   1 -10   2       17.31       17.72      1.57 o
   2 -10   2       19.08       20.74      1.66 o
   3 -10   2        1.85        2.41      1.17 o
   4 -10   2        7.66        9.77      1.59 o
   5 -10   2        1.61        1.67      1.72 o
   6 -10   2       44.49       53.88      3.57 o
  -9  -9   2        1.20        2.10      1.46 o
  -8  -9   2       10.17       11.07      1.69 o
  -7  -9   2       27.12       26.76      1.65 o
  -6  -9   2       14.29       14.94      1.23 o
  -5  -9   2       31.02       31.54      1.48 o
  -4  -9   2        9.59       13.28      1.08 o
  -3  -9   2        9.96       10.54      0.97 o
  -2  -9   2       77.77       84.72      2.81 o
  -1  -9   2       26.98       29.61      1.83 o
   0  -9   2      136.86      133.84      2.80 o
   1  -9   2        3.22        5.68      1.00 o
   2  -9   2       22.90       19.91      1.40 o
   3  -9   2       95.33       76.46      2.76 o
   4  -9   2        1.55       -0.85      1.05 o
   5  -9   2        0.09        1.10      1.21 o
   6  -9   2        3.97        2.58      1.93 o
  -9  -8   2        3.61        3.43      1.51 o
  -8  -8   2        3.69       -0.24      1.11 o
  -7  -8   2        2.76        3.54      1.02 o
  -6  -8   2        0.01        0.29      0.78 o
  -5  -8   2       40.44       44.15      1.55 o
  -4  -8   2      371.63      397.46      4.44 o
  -3  -8   2        2.91        3.64      0.70 o
  -2  -8   2      641.77      648.70      6.74 o
  -1  -8   2       21.92       17.75      1.24 o
   0  -8   2        6.94        4.65      0.78 o
   1  -8   2       34.57       36.76      1.51 o
   2  -8   2        0.02       -0.72      0.72 o
   3  -8   2      143.23      121.37      2.79 o
   4  -8   2       22.19       23.94      1.61 o
   5  -8   2        0.81        0.29      1.07 o
   6  -8   2        0.96        1.06      1.45 o
   7  -8   2        6.16        5.04      1.99 o
  -9  -7   2        7.41        7.44      1.58 o
  -8  -7   2        3.08        3.38      1.13 o
  -7  -7   2       11.45       13.19      1.23 o
  -6  -7   2       46.59       45.29      1.79 o
  -5  -7   2       21.08       24.12      1.05 o
  -4  -7   2      110.93       95.48      2.04 o
  -3  -7   2      264.54      277.14      3.24 o
  -2  -7   2       14.19       12.67      0.81 o
  -1  -7   2        8.63        8.73      0.83 o
   0  -7   2       24.71       30.58      1.24 o
   1  -7   2        1.88        2.87      0.66 o
   2  -7   2       55.21       52.75      1.63 o
   3  -7   2       38.44       45.22      2.33 o
   4  -7   2       18.03       22.20      1.51 o
   5  -7   2        7.18        9.82      1.30 o
   6  -7   2       18.73       14.58      1.64 o
   7  -7   2        2.26        2.04      1.83 o
 -10  -6   2        3.85        4.37      1.63 o
  -9  -6   2        0.67        0.35      1.28 o
  -8  -6   2       28.97       32.56      1.94 o
  -7  -6   2       17.44       17.73      1.40 o
  -6  -6   2        0.38        0.12      0.69 o
  -5  -6   2        1.59        1.07      0.55 o
  -4  -6   2       16.30       17.54      0.88 o
  -3  -6   2        7.84        8.96      0.61 o
  -2  -6   2      231.20      217.64      2.67 o
  -1  -6   2      136.03      131.95      1.78 o
   0  -6   2       81.00      102.44      1.94 o
   1  -6   2       18.55       17.11      0.84 o
   2  -6   2       21.72       26.90      1.12 o
   3  -6   2      214.93      214.02      2.93 o
   4  -6   2      212.35      223.09      4.01 o
   5  -6   2      373.16      338.73      8.43 o
   6  -6   2        3.37        3.47      1.27 o
   7  -6   2       12.79       15.09      2.34 o
   8  -6   2       11.24       11.96      4.25 o
 -10  -5   2        0.33       -0.21      1.64 o
  -9  -5   2        0.00       -1.22      1.36 o
  -8  -5   2       19.60       17.31      1.67 o
  -7  -5   2        2.85        2.49      1.04 o
  -6  -5   2        0.58        0.10      0.74 o
  -5  -5   2       32.83       39.56      1.22 o
  -4  -5   2      172.42      167.27      2.05 o
  -3  -5   2       46.42       52.79      1.14 o
  -2  -5   2      153.16      132.01      1.72 o
  -1  -5   2       12.37       11.51      0.60 o
   0  -5   2      274.04      270.31      3.25 o
   1  -5   2      297.20      283.13      3.03 o
   2  -5   2      106.61      150.07      2.12 o
   3  -5   2        1.79        3.54      0.63 o
   4  -5   2      401.89      408.90      5.03 o
   5  -5   2       47.13       58.35      2.32 o
   6  -5   2        4.57        5.12      1.22 o
   7  -5   2        4.18        1.78      1.47 o
   8  -5   2        1.95        2.80      1.85 o
 -10  -4   2        9.37        8.89      2.07 o
  -9  -4   2        0.74       -0.41      1.51 o
  -8  -4   2        0.39        0.13      1.06 o
  -7  -4   2        9.77       12.44      1.35 o
  -6  -4   2       74.42       78.05      1.77 o
  -5  -4   2       60.10       67.41      1.49 o
  -4  -4   2       20.43       18.35      0.76 o
  -3  -4   2        1.40        1.92      0.45 o
  -2  -4   2      504.10      517.67      4.51 o
  -1  -4   2       14.15       15.30      0.54 o
   0  -4   2       42.38       45.80      0.99 o
   1  -4   2      391.34      409.88      3.43 o
   2  -4   2      225.77      225.94      2.52 o
   3  -4   2       28.65       39.49      1.29 o
   4  -4   2       90.28       86.36      1.86 o
   5  -4   2        1.92        1.86      0.85 o
   6  -4   2      407.26      391.99      6.04 o
   7  -4   2       61.51       55.37      2.57 o
   8  -4   2        1.30       -0.24      1.66 o
   9  -4   2       16.99       16.95      4.52 o
  -9  -3   2        0.08        0.90      1.43 o
  -8  -3   2        5.16        4.75      1.32 o
  -7  -3   2       13.01       12.10      1.18 o
  -6  -3   2       15.36       16.69      0.90 o
  -5  -3   2      254.76      262.68      2.90 o
  -4  -3   2        6.83       12.06      0.60 o
  -3  -3   2      158.34      138.53      1.63 o
  -2  -3   2      246.79      217.39      2.54 o
  -1  -3   2     2013.43     1785.37     12.13 o
   0  -3   2      512.43      430.02      3.36 o
   1  -3   2      207.56      181.25      1.69 o
   2  -3   2      146.65      156.24      2.11 o
   3  -3   2     1324.76     1323.65     12.11 o
   4  -3   2      120.73      116.68      2.02 o
   5  -3   2        0.45        1.21      0.82 o
   6  -3   2       15.74       17.21      1.54 o
   7  -3   2        7.71        7.12      1.48 o
   8  -3   2       17.66       15.80      2.41 o
   9  -3   2        1.78        3.10      2.02 o
  -9  -2   2       29.57       33.75      2.69 o
  -8  -2   2       36.15       37.04      2.01 o
  -7  -2   2        2.32        1.06      0.91 o
  -6  -2   2        1.68        1.02      0.61 o
  -5  -2   2      119.54      113.57      1.73 o
  -4  -2   2     1035.55     1122.22      8.89 o
  -3  -2   2        5.05        4.41      0.40 o
  -2  -2   2       24.39       21.43      0.68 o
  -1  -2   2      159.04      196.62      1.74 o
   0  -2   2      685.80      620.32      4.52 o
   1  -2   2     1227.49     1071.10      7.45 o
   2  -2   2      594.69      573.30      4.56 o
   3  -2   2       75.10       92.15      1.63 o
   4  -2   2      240.70      206.34      2.74 o
   5  -2   2       12.32        8.38      0.86 o
   6  -2   2       35.34       33.26      1.64 o
   7  -2   2       45.69       41.08      1.92 o
   8  -2   2       45.06       45.91      3.36 o
   9  -2   2        3.20        3.52      1.89 o
  -9  -1   2        0.21       -1.28      1.48 o
  -8  -1   2        4.45        2.81      1.11 o
  -7  -1   2        1.39        0.61      0.89 o
  -6  -1   2        0.40        0.39      0.71 o
  -5  -1   2      165.27      161.17      2.03 o
  -4  -1   2      209.17      222.20      2.28 o
  -3  -1   2      509.05      506.37      4.08 o
  -2  -1   2       40.83       43.45      0.69 o
  -1  -1   2     6198.17     6118.26     52.17 o
   0  -1   2       42.92       41.57      0.86 o
   1  -1   2      178.03      181.94      1.51 o
   2  -1   2     1174.21     1180.22      8.01 o
   3  -1   2      991.11      897.65      7.85 o
   4  -1   2      173.83      196.97      2.70 o
   5  -1   2       27.86       30.09      1.28 o
   6  -1   2       34.96       39.32      1.56 o
   7  -1   2       10.00       11.16      1.22 o
   8  -1   2        0.57       -0.71      1.15 o
   9  -1   2        3.90        3.61      1.92 o
  10  -1   2        5.33        3.57      2.21 o
  -9   0   2        4.49        4.25      1.73 o
  -8   0   2       23.07       21.51      1.74 o
  -7   0   2       43.67       42.03      2.07 o
  -6   0   2        7.55        5.73      0.88 o
  -5   0   2      131.50      124.91      1.90 o
  -4   0   2      148.38      173.93      2.01 o
  -3   0   2       25.91       30.23      0.89 o
  -2   0   2      658.23      615.12      4.90 o
  -1   0   2        3.05       -0.28      0.28 o
   0   0   2      204.20      170.30      5.96 o
   1   0   2        3.63        3.00      0.19 o
   2   0   2       62.68       44.42      0.70 o
   3   0   2        5.75        9.54      0.52 o
   4   0   2        8.17        5.46      0.58 o
   5   0   2      233.47      277.74      3.47 o
   6   0   2       27.53       26.00      1.30 o
   7   0   2        0.57       -0.30      0.76 o
   8   0   2      258.92      266.20      5.33 o
   9   0   2        0.44       -0.06      1.70 o
  10   0   2        0.77       -0.60      1.81 o
  -9   1   2        2.83        4.01      1.82 o
  -8   1   2        3.79        3.62      1.38 o
  -7   1   2       16.46       16.23      1.50 o
  -6   1   2      168.62      169.42      3.30 o
  -5   1   2       53.74       53.84      1.63 o
  -4   1   2       89.27       91.88      1.83 o
  -3   1   2        1.12        0.63      0.36 o
  -2   1   2       91.01      113.69      1.34 o
  -1   1   2      490.84      444.57      3.36 o
   0   1   2       52.09       37.51      0.40 o
   1   1   2     5678.68     5832.31     33.34 o
   2   1   2     4766.38     4486.15     28.85 o
   3   1   2      476.63      405.78      3.29 o
   4   1   2      267.17      260.78      2.67 o
   5   1   2       33.36       41.10      1.09 o
   6   1   2       67.21       72.89      1.84 o
   7   1   2       45.09       48.11      1.62 o
   8   1   2       34.77       38.06      2.97 o
   9   1   2      107.06      116.71      6.88 o
  10   1   2       14.34       15.56      2.49 o
  -9   2   2        6.24        6.27      1.96 o
  -8   2   2        0.01       -0.28      1.27 o
  -7   2   2       30.80       32.04      2.39 o
  -6   2   2       63.64       56.45      2.33 o
  -5   2   2      224.24      232.64      3.26 o
  -4   2   2       23.67       23.31      1.34 o
  -3   2   2       63.67       71.81      1.29 o
  -2   2   2      175.88      175.67      1.86 o
  -1   2   2      296.49      283.27      2.18 o
   0   2   2     1177.65     1216.64      6.93 o
   1   2   2      730.03      734.22      4.57 o
   2   2   2    16655.45    16152.74    104.15 o
   3   2   2     2366.70     2439.91     16.03 o
   4   2   2      230.00      194.58      2.43 o
   5   2   2       53.26       49.98      1.31 o
   6   2   2       39.35       35.47      1.43 o
   7   2   2      131.69      135.57      2.83 o
   8   2   2       63.77       66.06      2.47 o
   9   2   2      124.70      118.24      4.53 o
  10   2   2        4.29        6.82      2.53 o
  -8   3   2        0.84       -0.34      1.33 o
  -7   3   2        0.56        0.47      1.10 o
  -6   3   2        4.33        4.41      1.12 o
  -5   3   2     1508.07     1477.62     14.67 o
  -4   3   2       16.46       19.10      1.02 o
  -3   3   2      265.03      286.05      3.09 o
  -2   3   2      498.79      464.30      4.05 o
  -1   3   2      226.81      213.21      1.97 o
   0   3   2      526.37      467.03      3.30 o
   1   3   2     1408.00     1474.48      9.56 o
   2   3   2    12580.34    12520.99     76.67 o
   3   3   2      656.75      627.32      4.97 o
   4   3   2      417.68      402.38      3.70 o
   5   3   2      103.52      108.76      1.88 o
   6   3   2       35.91       36.97      1.37 o
   7   3   2        0.03       -0.74      0.74 o
   8   3   2        2.89        2.58      1.04 o
   9   3   2        1.06        0.43      1.43 o
  10   3   2       26.93       27.77      2.97 o
  -8   4   2        6.12        6.97      1.71 o
  -7   4   2        2.84        0.32      1.33 o
  -6   4   2       11.21        9.94      1.65 o
  -5   4   2       66.85       73.37      2.54 o
  -4   4   2      121.72      113.66      2.64 o
  -3   4   2       72.41       70.58      1.51 o
  -2   4   2       50.04       50.50      1.12 o
  -1   4   2     1404.96     1414.84     10.37 o
   0   4   2       20.46       21.18      0.62 o
   1   4   2        0.07        0.76      0.30 o
   2   4   2      203.84      203.03      1.90 o
   3   4   2     1353.73     1212.73     10.37 o
   4   4   2      130.98      133.39      1.79 o
   5   4   2        3.82        2.94      0.52 o
   6   4   2       13.25       14.00      0.95 o
   7   4   2       58.29       54.38      1.84 o
   8   4   2       47.51       45.36      2.17 o
   9   4   2        0.81       -0.43      1.40 o
  10   4   2        0.03       -0.32      1.85 o
  -8   5   2        0.60        2.13      1.99 o
  -7   5   2        9.76        7.55      1.61 o
  -6   5   2        3.48        4.28      1.36 o
  -5   5   2        6.90        5.78      1.36 o
  -4   5   2       40.26       45.06      2.20 o
  -3   5   2       42.94       43.44      1.49 o
  -2   5   2       43.34       58.99      1.41 o
  -1   5   2      211.11      242.68      2.39 o
   0   5   2        1.57        0.75      0.39 o
   1   5   2        2.20        3.34      0.45 o
   2   5   2       40.68       27.72      0.81 o
   3   5   2      703.02      683.64      6.07 o
   4   5   2     2125.63     2224.01     17.75 o
   5   5   2      272.64      272.80      3.58 o
   6   5   2        8.01        8.98      0.96 o
   7   5   2       29.97       29.76      1.43 o
   8   5   2      128.63      137.68      4.33 o
   9   5   2        3.43        1.16      1.42 o
  10   5   2        0.19        0.14      1.75 o
  -7   6   2        3.74        3.04      1.77 o
  -6   6   2        0.00       -1.29      1.29 o
  -5   6   2       72.95       65.69      2.86 o
  -4   6   2       32.65       37.34      1.74 o
  -3   6   2       52.67       43.22      1.67 o
  -2   6   2      251.99      236.06      3.42 o
  -1   6   2       14.01       12.59      0.95 o
   0   6   2       29.82       35.68      1.03 o
   1   6   2       58.15       49.89      1.46 o
   2   6   2     1073.99     1116.95      8.99 o
   3   6   2      250.25      268.04      3.04 o
   4   6   2     1178.80     1230.74     10.41 o
   5   6   2      174.76      159.71      2.31 o
   6   6   2       16.52       17.21      1.09 o
   7   6   2        6.99        8.46      1.39 o
   8   6   2        0.16       -0.92      0.92 o
   9   6   2        0.31        0.28      1.26 o
  10   6   2        0.02        0.42      1.78 o
  -7   7   2       26.75       25.32      3.28 o
  -6   7   2       53.72       54.88      3.37 o
  -5   7   2        4.41        2.55      1.43 o
  -4   7   2       32.36       23.78      1.70 o
  -3   7   2       27.96       25.84      1.31 o
  -2   7   2      121.01      121.82      2.31 o
  -1   7   2        0.10        0.27      0.58 o
   0   7   2        0.00       -0.52      0.52 o
   1   7   2     2166.53     2173.56     19.27 o
   2   7   2       27.90       30.53      1.21 o
   3   7   2       17.02       23.47      1.01 o
   4   7   2      433.34      405.15      4.29 o
   5   7   2      291.67      306.33      4.00 o
   6   7   2      169.94      171.97      2.72 o
   7   7   2       15.46       15.97      1.45 o
   8   7   2       73.50       73.97      2.58 o
   9   7   2       12.44       11.06      1.95 o
  10   7   2        2.39        1.69      1.83 o
  -6   8   2       25.92       34.47      4.14 o
  -5   8   2       41.88       52.52      3.03 o
  -4   8   2       11.01       14.26      1.64 o
  -3   8   2       51.65       53.29      2.00 o
  -2   8   2       40.81       36.18      1.67 o
  -1   8   2        1.93        0.41      0.69 o
   0   8   2      159.06      169.24      2.78 o
   1   8   2      101.47      115.12      2.21 o
   2   8   2       75.25       74.00      2.01 o
   3   8   2       17.21       17.03      0.90 o
   4   8   2        4.16        2.83      0.70 o
   5   8   2       13.25       13.90      1.09 o
   6   8   2      221.59      203.44      3.14 o
   7   8   2      126.00      121.17      2.64 o
   8   8   2        2.74        4.76      1.15 o
   9   8   2       11.49        9.22      2.05 o
  10   8   2        3.09        2.30      1.85 o
  -6   9   2       21.91       20.71      2.52 o
  -5   9   2        3.35        3.07      1.65 o
  -4   9   2        1.00        0.22      1.26 o
  -3   9   2        9.69        9.48      1.45 o
  -2   9   2       62.09       60.01      2.41 o
  -1   9   2       82.25       78.20      2.11 o
   0   9   2       37.18       39.32      1.72 o
   1   9   2        1.37        0.98      0.82 o
   2   9   2       60.66       64.24      1.90 o
   3   9   2        3.36        1.89      0.77 o
   4   9   2        7.29        7.99      0.95 o
   5   9   2       63.02       63.50      1.99 o
   6   9   2      181.41      188.75      3.51 o
   7   9   2       63.57       63.57      2.27 o
   8   9   2        1.21        0.44      1.12 o
   9   9   2        0.28        0.33      1.45 o
  10   9   2        5.76        2.89      1.86 o
  -5  10   2       15.78       26.77      2.66 o
  -4  10   2        2.04        0.25      1.93 o
  -3  10   2       10.76       12.10      2.26 o
  -2  10   2        8.64        9.62      1.43 o
  -1  10   2       41.79       39.80      2.17 o
   0  10   2       13.43       10.80      1.38 o
   1  10   2      151.91      165.04      3.40 o
   2  10   2      182.93      186.54      4.22 o
   3  10   2       64.93       75.51      2.33 o
   4  10   2       11.00       10.26      1.20 o
   5  10   2       21.48       18.70      1.46 o
   6  10   2       58.14       55.72      2.22 o
   7  10   2        0.23        2.22      1.08 o
   8  10   2        9.86        6.53      1.63 o
   9  10   2        1.75        0.25      1.62 o
  10  10   2        0.24        3.32      1.85 o
  -4  11   2        1.34        0.14      1.64 o
  -3  11   2        0.14        0.44      1.43 o
  -2  11   2       14.99       15.02      1.72 o
  -1  11   2        5.14        3.04      1.43 o
   0  11   2       29.35       36.40      2.71 o
   1  11   2        1.92        0.38      1.38 o
   2  11   2       30.31       28.21      1.97 o
   3  11   2       46.41       41.41      1.88 o
   4  11   2       27.54       31.55      1.99 o
   5  11   2        3.63        1.84      1.04 o
   6  11   2       19.38       21.03      1.65 o
   7  11   2       16.91       15.87      1.85 o
   8  11   2        2.04        1.28      1.66 o
   9  11   2        0.77       -1.75      1.75 o
  -4  12   2        0.64        1.77      2.08 o
  -3  12   2        1.34        3.49      1.68 o
  -2  12   2        3.12        0.61      1.85 o
  -1  12   2        2.36       -0.16      1.67 o
   0  12   2       88.56       82.40      4.22 o
   1  12   2       11.60        9.44      1.96 o
   2  12   2        5.65        8.50      1.58 o
   3  12   2       15.27       12.36      1.57 o
   4  12   2        9.79        7.68      1.80 o
   5  12   2        3.56        5.18      1.76 o
   6  12   2        0.28        0.10      1.39 o
   7  12   2       28.46       21.36      2.89 o
   8  12   2       10.50        6.32      1.79 o
   9  12   2        6.40        6.81      1.94 o
  -3  13   2        0.26       -0.79      2.12 o
  -2  13   2        0.45       -1.83      2.38 o
  -1  13   2        6.98        9.09      2.83 o
   0  13   2        4.68        3.52      1.96 o
   1  13   2       31.07       26.44      2.46 o
   2  13   2       14.44       15.24      1.90 o
   3  13   2        9.75        9.89      1.58 o
   4  13   2        4.66        5.76      1.41 o
   5  13   2        1.53        0.83      1.34 o
   6  13   2        9.23        5.20      2.00 o
   7  13   2       18.48       13.69      2.37 o
   8  13   2        7.67       11.39      2.09 o
  -2  14   2        1.68        5.73      2.77 o
  -1  14   2        9.92        8.11      2.99 o
   0  14   2        5.41        7.98      4.25 o
   1  14   2       80.90       90.55      4.09 o
   2  14   2        6.37        6.09      1.74 o
   3  14   2        0.98       -0.06      1.32 o
   4  14   2        0.04       -0.32      1.29 o
   5  14   2        0.93        0.37      2.21 o
   6  14   2        7.35        0.00      2.05 o
   7  14   2        2.17       -2.13      2.13 o
   8  14   2        0.00       -1.06      1.63 o
   0  15   2        0.21       -0.81      2.57 o
   1  15   2        5.21        8.18      2.89 o
   2  15   2        0.45        1.75      1.90 o
   3  15   2       20.12       25.80      2.59 o
   4  15   2        0.30        1.45      1.69 o
   5  15   2        0.10       -1.57      2.18 o
   6  15   2        0.59        0.65      2.24 o
   7  15   2        2.04       -0.33      2.35 o
   2  16   2        4.70        5.25      4.03 o
   3  16   2       20.10       23.46      2.97 o
   4  16   2        0.62       -0.13      2.18 o
   5  16   2        7.66        5.96      2.61 o
  -5 -15   3        2.93        2.11      3.17 o
  -4 -15   3       13.74       15.69      2.47 o
  -3 -15   3        3.90        3.99      2.25 o
  -2 -15   3        6.46        5.54      3.70 o
  -1 -15   3        1.78       -0.15      2.00 o
   0 -15   3        4.84        2.19      2.31 o
  -6 -14   3        0.06       -0.71      1.59 o
  -5 -14   3       11.27       11.07      2.04 o
  -4 -14   3        6.05        4.63      1.47 o
  -3 -14   3       32.63       32.33      2.61 o
  -2 -14   3        0.50       -0.09      1.96 o
  -1 -14   3       18.05       24.05      3.21 o
   0 -14   3        9.68       11.66      2.65 o
   1 -14   3        3.28        4.06      2.35 o
   2 -14   3        0.02       -0.06      2.18 o
  -7 -13   3        6.36        7.36      2.39 o
  -6 -13   3        2.13        1.75      1.62 o
  -5 -13   3        2.48        1.87      1.40 o
  -4 -13   3        2.66        0.71      1.20 o
  -3 -13   3       18.77       21.41      2.13 o
  -2 -13   3       80.04       79.01      3.56 o
  -1 -13   3       72.02       70.63      3.63 o
   0 -13   3        2.75        4.07      2.18 o
   1 -13   3        4.16        8.23      2.35 o
   2 -13   3       33.79       37.05      3.60 o
   3 -13   3        7.89        5.38      2.40 o
  -8 -12   3        0.00        1.03      1.55 o
  -7 -12   3        2.76       -1.01      1.47 o
  -6 -12   3        0.53        1.17      1.53 o
  -5 -12   3        3.42        2.84      2.74 o
  -4 -12   3        7.48        6.09      1.18 o
  -3 -12   3       22.21       24.15      2.04 o
  -2 -12   3      101.43      105.10      3.58 o
  -1 -12   3       87.07       85.27      3.31 o
   0 -12   3       12.94       13.09      2.49 o
   1 -12   3        3.80        2.49      1.77 o
   2 -12   3        4.28        4.09      1.92 o
   3 -12   3        5.55        5.67      2.12 o
   4 -12   3        3.04        6.08      2.30 o
  -8 -11   3       22.77       18.98      2.07 o
  -7 -11   3       10.96        6.98      1.85 o
  -6 -11   3       12.03       10.38      1.47 o
  -5 -11   3        2.03        2.24      1.04 o
  -4 -11   3        8.31        8.97      1.20 o
  -3 -11   3      201.39      195.55      4.53 o
  -2 -11   3       58.44       56.39      2.51 o
  -1 -11   3      459.61      456.96     16.35 o
   0 -11   3      145.24      155.81      3.48 o
   1 -11   3        0.02        1.02      1.11 o
   2 -11   3        1.67        1.65      1.42 o
   3 -11   3        0.01       -0.27      1.33 o
   4 -11   3       22.13       24.74      2.24 o
   5 -11   3       12.50       12.32      4.41 o
  -9 -10   3        5.09        3.13      1.62 o
  -8 -10   3       33.35       35.42      2.46 o
  -7 -10   3       16.88       19.94      1.67 o
  -6 -10   3       27.79       30.42      1.94 o
  -5 -10   3        4.33        2.98      0.97 o
  -4 -10   3        0.03        0.32      0.82 o
  -3 -10   3       32.92       32.25      1.69 o
  -2 -10   3        2.87        1.81      0.92 o
  -1 -10   3      627.90      667.69      8.36 o
   0 -10   3       29.01       29.21      1.75 o
   1 -10   3        3.17        6.02      1.25 o
   2 -10   3      150.31      150.74      4.23 o
   3 -10   3       20.25       22.43      1.78 o
   4 -10   3       15.23       12.66      1.58 o
   5 -10   3        2.23        1.25      1.46 o
   6 -10   3       13.83       23.10      3.00 o
  -9  -9   3        2.77        0.97      1.84 o
  -8  -9   3       17.27       19.52      1.71 o
  -7  -9   3       24.60       23.11      1.67 o
  -6  -9   3        5.95        5.47      1.00 o
  -5  -9   3      133.52      134.57      2.96 o
  -4  -9   3       21.50       23.40      1.46 o
  -3  -9   3       10.25       16.37      1.19 o
  -2  -9   3      115.03      114.99      2.69 o
  -1  -9   3        2.80        3.20      0.85 o
   0  -9   3       77.57       78.99      2.21 o
   1  -9   3        2.91        3.57      0.97 o
   2  -9   3      276.89      285.29      4.80 o
   3  -9   3        7.57        6.54      1.18 o
   4  -9   3        4.32        2.62      1.22 o
   5  -9   3        0.04       -1.16      1.16 o
   6  -9   3        0.02        1.41      1.75 o
  -9  -8   3        0.74       -0.22      1.38 o
  -8  -8   3        7.60        7.56      1.34 o
  -7  -8   3        5.70        5.14      1.11 o
  -6  -8   3        3.16        3.59      0.92 o
  -5  -8   3        1.56        0.34      0.74 o
  -4  -8   3      158.97      167.51      2.88 o
  -3  -8   3      220.16      224.28      3.04 o
  -2  -8   3        0.01       -0.45      0.57 o
  -1  -8   3        5.88        4.59      0.99 o
   0  -8   3       94.72       97.97      2.07 o
   1  -8   3       17.12       19.25      1.30 o
   2  -8   3       20.15       24.91      1.36 o
   3  -8   3       21.22       21.88      1.51 o
   4  -8   3        0.03       -0.24      1.02 o
   5  -8   3       15.87       13.34      1.56 o
   6  -8   3        0.05        1.70      1.35 o
   7  -8   3        0.50        2.46      1.77 o
  -9  -7   3        2.16        2.47      1.51 o
  -8  -7   3        1.47       -0.89      1.14 o
  -7  -7   3        0.00       -0.81      0.81 o
  -6  -7   3        2.68        3.30      0.90 o
  -5  -7   3       10.89       10.25      0.91 o
  -4  -7   3      163.61      156.83      2.12 o
  -3  -7   3        8.70        9.35      0.77 o
  -2  -7   3      245.39      290.60      3.18 o
  -1  -7   3        6.93        4.97      0.71 o
   0  -7   3      218.67      228.74      3.41 o
   1  -7   3       26.80       22.51      1.21 o
   2  -7   3      126.73      125.24      2.41 o
   3  -7   3       16.35       18.87      1.25 o
   4  -7   3      103.32       95.02      2.44 o
   5  -7   3        0.21        1.88      1.08 o
   6  -7   3        3.58        3.53      1.25 o
   7  -7   3        4.79        5.06      1.80 o
  -9  -6   3       18.42       16.73      2.27 o
  -8  -6   3        2.19        1.61      1.18 o
  -7  -6   3        1.40        1.25      1.08 o
  -6  -6   3        0.08        5.92      0.86 o
  -5  -6   3        2.21        3.16      0.69 o
  -4  -6   3       27.09       23.62      0.86 o
  -3  -6   3        0.05        7.20      1.35 o
  -2  -6   3      789.18      890.48      7.56 o
  -1  -6   3        0.89        0.17      0.43 o
   0  -6   3        9.29       11.50      0.82 o
   1  -6   3      190.64      171.32      2.57 o
   2  -6   3       66.99       82.77      1.74 o
   3  -6   3       17.78       19.28      1.05 o
   4  -6   3       72.10       81.07      2.85 o
   5  -6   3      328.12      300.42      4.78 o
   6  -6   3        3.35        4.09      1.37 o
   7  -6   3        0.08        0.81      1.29 o
   8  -6   3       10.36        9.21      2.46 o
  -9  -5   3       16.72       16.77      2.16 o
  -8  -5   3       24.76       24.80      1.86 o
  -7  -5   3        1.22        0.81      0.97 o
  -6  -5   3        1.28        2.76      0.87 o
  -5  -5   3      124.81      132.65      2.20 o
  -4  -5   3       12.90       11.66      0.69 o
  -3  -5   3        1.88        0.44      0.41 o
  -2  -5   3      483.54      520.42      4.85 o
  -1  -5   3       26.45       34.16      0.82 o
   0  -5   3      185.71      207.39      3.28 o
   1  -5   3      535.43      589.71      5.44 o
   2  -5   3      174.05      177.54      2.48 o
   3  -5   3      107.85      113.30      1.97 o
   4  -5   3        5.31        6.31      0.86 o
   5  -5   3        0.26       -0.84      1.01 o
   6  -5   3        0.26        1.77      1.07 o
   7  -5   3       15.98       21.45      1.99 o
   8  -5   3        3.01        1.79      2.40 o
  -9  -4   3        1.30        0.74      1.54 o
  -8  -4   3        1.43       -0.33      1.09 o
  -7  -4   3        6.84        5.09      1.21 o
  -6  -4   3       35.32       36.93      1.70 o
  -5  -4   3        0.20        1.16      0.62 o
  -4  -4   3       52.51       57.82      1.28 o
  -3  -4   3      157.88      161.15      1.94 o
  -2  -4   3       22.56       30.05      1.06 o
  -1  -4   3      223.56      264.02      2.53 o
   0  -4   3     1161.12     1083.59      8.76 o
   1  -4   3        0.63        0.50      0.45 o
   2  -4   3      204.39      194.72      2.38 o
   3  -4   3        0.06        0.39      0.50 o
   4  -4   3       39.23       43.64      1.53 o
   5  -4   3        5.13        5.66      1.29 o
   6  -4   3        9.43        5.43      1.32 o
   7  -4   3       31.32       27.18      2.06 o
   8  -4   3        0.43       -0.81      2.31 o
   9  -4   3        1.03       -0.38      1.80 o
  -9  -3   3        4.31        1.60      2.92 o
  -8  -3   3       65.06       65.04      2.57 o
  -7  -3   3       19.68       18.36      2.08 o
  -6  -3   3       31.55       35.12      1.48 o
  -5  -3   3       62.17       74.20      1.60 o
  -4  -3   3       29.00       28.29      1.05 o
  -3  -3   3       97.25      106.37      1.45 o
  -2  -3   3       57.88       57.59      0.94 o
  -1  -3   3      202.11      183.31      2.01 o
   0  -3   3       82.27       92.51      1.22 o
   1  -3   3       44.70       49.89      0.94 o
   2  -3   3      539.60      614.85      4.84 o
   3  -3   3      125.09      164.25      4.29 o
   4  -3   3       15.21       14.29      1.08 o
   5  -3   3      286.20      278.60      3.85 o
   6  -3   3       52.16       55.89      2.83 o
   7  -3   3       44.27       48.01      2.81 o
   8  -3   3       16.15       17.33      2.40 o
   9  -3   3        0.70        2.40      2.02 o
  -9  -2   3        3.94        4.29      1.66 o
  -8  -2   3       21.74       22.24      1.71 o
  -7  -2   3       37.82       34.60      1.84 o
  -6  -2   3        2.99        1.06      0.74 o
  -5  -2   3      101.79      107.47      1.86 o
  -4  -2   3       60.02       66.25      1.31 o
  -3  -2   3        1.57       -0.43      0.43 o
  -2  -2   3      650.05      663.20      5.41 o
  -1  -2   3        0.33       -0.08      0.24 o
   0  -2   3      553.10      515.75      4.58 o
   1  -2   3       38.88       31.16      0.60 o
   2  -2   3       13.41       12.67      0.57 o
   3  -2   3        3.19        4.06      0.56 o
   4  -2   3      412.44      447.15      4.70 o
   5  -2   3      114.88      107.36      2.11 o
   6  -2   3       50.62       50.87      2.18 o
   7  -2   3       38.50       33.38      1.74 o
   8  -2   3       27.83       28.39      2.68 o
   9  -2   3        3.67        6.23      1.93 o
  -9  -1   3        0.86        0.70      1.59 o
  -8  -1   3        0.96       -0.11      1.13 o
  -7  -1   3       20.93       22.47      1.59 o
  -6  -1   3        0.01       -0.72      0.72 o
  -5  -1   3        1.15        1.12      0.53 o
  -4  -1   3        5.57        9.22      0.62 o
  -3  -1   3     1673.73     1816.38     13.63 o
  -2  -1   3      487.04      550.55      4.47 o
  -1  -1   3      105.69       90.80      1.52 o
   0  -1   3     3243.29     3252.22     37.02 o
   1  -1   3        0.96        7.50      0.25 o
   2  -1   3      997.07      898.08      6.70 o
   3  -1   3      519.43      513.30      4.26 o
   4  -1   3      318.13      316.87      3.95 o
   5  -1   3       73.76       78.40      1.69 o
   6  -1   3      123.58      123.95      2.41 o
   7  -1   3        0.76        2.55      1.04 o
   8  -1   3       41.12       45.63      2.32 o
   9  -1   3       23.82       24.06      2.88 o
  10  -1   3        8.48        6.82      2.28 o
  -9   0   3        0.20        1.67      1.60 o
  -8   0   3        4.28        3.13      1.19 o
  -7   0   3        1.10        1.42      1.01 o
  -6   0   3       11.82       15.13      1.19 o
  -5   0   3       32.22       35.09      1.18 o
  -4   0   3      255.65      266.48      3.34 o
  -3   0   3      405.30      467.34      4.07 o
  -2   0   3      428.08      501.34      4.58 o
  -1   0   3        0.09        0.14      0.33 o
   1   0   3      132.02      119.46      0.91 o
   2   0   3      361.79      348.26      2.97 o
   3   0   3      406.93      450.11      3.79 o
   4   0   3       10.08        8.34      0.67 o
   5   0   3     1416.72     1420.22     11.74 o
   6   0   3       77.25       73.73      1.77 o
   7   0   3        3.15        0.85      1.00 o
   8   0   3      109.53      107.45      3.19 o
   9   0   3        6.61       11.20      2.28 o
  10   0   3        1.48       -1.07      1.80 o
  -9   1   3        5.86        3.48      2.78 o
  -8   1   3        0.30        1.08      1.18 o
  -7   1   3       81.35       83.74      2.88 o
  -6   1   3      129.96      132.27      3.02 o
  -5   1   3       16.22       15.51      0.95 o
  -4   1   3       66.88       61.45      1.32 o
  -3   1   3       28.84       25.69      0.82 o
  -2   1   3     2852.27     3080.63     24.70 o
  -1   1   3      449.56      450.16      3.65 o
   0   1   3      854.23      917.64      6.66 o
   1   1   3      230.06      150.11      1.10 o
   2   1   3      207.68      279.11      2.10 o
   3   1   3       79.50       77.00      1.17 o
   4   1   3       59.88       53.57      1.37 o
   5   1   3        0.34       -0.48      0.48 o
   6   1   3       89.29       91.30      2.06 o
   7   1   3       11.77       10.53      1.36 o
   8   1   3       52.36       51.24      2.41 o
   9   1   3        3.48        5.47      1.92 o
  10   1   3       25.44       23.49      2.91 o
  -8   2   3        0.45        1.62      1.44 o
  -7   2   3        2.59        3.13      1.21 o
  -6   2   3       99.17      102.83      3.11 o
  -5   2   3        0.01       -0.78      0.78 o
  -4   2   3       33.61       25.77      0.88 o
  -3   2   3      442.75      441.84      3.99 o
  -2   2   3       64.93       57.01      1.10 o
  -1   2   3      114.99       95.29      1.12 o
   0   2   3      195.05      183.33      1.42 o
   1   2   3      908.87      904.45      5.33 o
   2   2   3       55.45       72.11      0.93 o
   3   2   3      299.21      292.31      2.66 o
   4   2   3        8.20       11.30      0.72 o
   5   2   3      133.24      135.52      2.10 o
   6   2   3       84.92       72.86      2.29 o
   7   2   3        0.05       -0.56      0.83 o
   8   2   3       32.43       28.52      1.89 o
   9   2   3        6.37        3.69      1.85 o
  10   2   3       25.55       24.54      3.01 o
  -8   3   3        0.93        0.85      1.42 o
  -7   3   3       10.09       10.39      1.50 o
  -6   3   3        0.00        1.62      1.06 o
  -5   3   3      362.16      351.94      5.37 o
  -4   3   3       76.42       78.83      1.74 o
  -3   3   3      143.86      164.64      2.00 o
  -2   3   3      171.86      152.09      1.75 o
  -1   3   3      631.48      707.53      5.85 o
   0   3   3       58.47       73.26      0.84 o
   1   3   3      146.80      123.41      1.27 o
   2   3   3      694.82      763.66      5.38 o
   3   3   3      461.77      460.19      3.56 o
   4   3   3       27.01       30.70      1.29 o
   5   3   3      225.24      214.69      3.19 o
   6   3   3        1.90        3.19      0.74 o
   7   3   3       43.01       44.99      2.02 o
   8   3   3        0.61        0.12      0.91 o
   9   3   3        0.04       -0.38      1.35 o
  10   3   3        8.97       10.87      2.36 o
  -8   4   3        4.17        4.25      1.68 o
  -7   4   3       40.14       38.73      2.54 o
  -6   4   3        8.64        9.05      1.74 o
  -5   4   3       33.05       27.79      1.86 o
  -4   4   3       87.64       94.15      2.07 o
  -3   4   3       44.47       41.50      1.20 o
  -2   4   3        7.86        2.45      0.46 o
  -1   4   3      718.89      748.90      6.07 o
   0   4   3        1.66        0.45      0.35 o
   1   4   3     1428.84     1335.45      8.78 o
   2   4   3       55.87       45.33      0.86 o
   3   4   3     1146.55     1145.48      8.28 o
   4   4   3      536.74      551.17      5.09 o
   5   4   3        0.00        0.90      0.44 o
   6   4   3       76.17       68.64      1.69 o
   7   4   3       35.97       35.65      1.67 o
   8   4   3       56.67       59.85      2.47 o
   9   4   3        1.66        1.24      1.58 o
  10   4   3        0.41       -1.65      1.65 o
  -7   5   3        9.63       12.08      1.85 o
  -6   5   3       15.06       14.85      1.85 o
  -5   5   3        1.26        0.72      1.08 o
  -4   5   3      216.35      216.76      4.19 o
  -3   5   3      863.99      820.29      7.79 o
  -2   5   3      103.16      112.25      1.77 o
  -1   5   3      306.25      303.13      3.13 o
   0   5   3       60.03       72.31      1.05 o
   1   5   3        0.95        2.81      0.44 o
   2   5   3       39.51       40.31      1.09 o
   3   5   3       17.21       17.24      0.76 o
   4   5   3     3171.72     3313.48     24.63 o
   5   5   3      287.46      296.47      3.53 o
   6   5   3      129.16      118.18      2.18 o
   7   5   3        0.40       -0.78      0.78 o
   8   5   3       28.29       28.52      1.72 o
   9   5   3       19.62       22.02      2.47 o
  10   5   3        5.47        2.93      3.17 o
  -7   6   3        8.70        5.61      2.08 o
  -6   6   3        0.25        0.38      1.45 o
  -5   6   3        1.19        2.11      1.18 o
  -4   6   3       19.71       16.61      1.62 o
  -3   6   3      589.95      568.32      6.27 o
  -2   6   3       77.93       69.54      1.64 o
  -1   6   3        0.27        0.36      0.48 o
   0   6   3      177.17      179.76      2.59 o
   1   6   3       38.54       42.76      1.09 o
   2   6   3       30.57       32.23      0.93 o
   3   6   3       95.01       95.54      1.53 o
   4   6   3      331.68      350.73      3.97 o
   5   6   3      104.72       98.57      1.76 o
   6   6   3      154.85      155.77      2.67 o
   7   6   3       15.24       16.48      1.39 o
   8   6   3        1.53        0.28      0.95 o
   9   6   3        4.92        3.72      1.76 o
  10   6   3        0.14       -1.61      1.61 o
  -7   7   3       10.36        7.56      2.03 o
  -6   7   3       10.12        9.72      1.96 o
  -5   7   3       16.35       25.17      2.32 o
  -4   7   3        5.09        3.56      1.21 o
  -3   7   3        1.77        3.21      0.90 o
  -2   7   3       97.92       93.84      2.02 o
  -1   7   3       10.49       10.12      0.81 o
   0   7   3        2.65        1.65      0.55 o
   1   7   3       48.53       55.65      1.54 o
   2   7   3      156.03      156.90      2.22 o
   3   7   3        2.82        1.20      0.54 o
   4   7   3      108.16      113.84      1.94 o
   5   7   3      505.10      487.47      5.04 o
   6   7   3      169.34      167.22      4.25 o
   7   7   3       10.86        6.86      1.16 o
   8   7   3       12.68       13.81      1.52 o
   9   7   3        0.18       -1.39      1.39 o
  10   7   3        0.91       -0.12      1.78 o
  -6   8   3        0.40       -1.58      1.58 o
  -5   8   3        9.29       10.75      2.01 o
  -4   8   3        0.47        0.75      1.44 o
  -3   8   3        8.16        8.20      1.27 o
  -2   8   3       60.57       59.51      2.09 o
  -1   8   3       56.54       58.94      1.79 o
   0   8   3       17.23       20.49      1.37 o
   1   8   3       94.43      106.39      1.95 o
   2   8   3       27.40       27.23      1.44 o
   3   8   3        9.60       11.01      0.91 o
   4   8   3       15.22       15.06      0.95 o
   5   8   3        1.16        0.55      0.77 o
   6   8   3      141.66      143.83      2.76 o
   7   8   3       93.88       93.95      2.52 o
   8   8   3       11.26       12.39      1.51 o
   9   8   3        0.11       -1.08      1.88 o
  10   8   3       14.18       14.30      2.45 o
  -5   9   3        0.00        4.03      1.67 o
  -4   9   3        3.43        4.13      1.48 o
  -3   9   3       47.56       45.95      2.75 o
  -2   9   3       12.08        9.35      1.15 o
  -1   9   3        0.00        0.14      0.85 o
   0   9   3      113.93      105.89      2.47 o
   1   9   3       14.38       13.92      1.09 o
   2   9   3       22.06       18.72      1.21 o
   3   9   3       15.97       19.70      1.16 o
   4   9   3       83.34       87.92      2.22 o
   5   9   3        9.16        7.63      1.11 o
   7   9   3       34.19       32.73      2.37 o
   8   9   3        9.85        9.64      1.56 o
   9   9   3        0.17        0.81      1.57 o
  10   9   3        0.03        1.45      1.83 o
  -5  10   3        1.13       -0.58      1.62 o
  -4  10   3       31.01       33.95      2.72 o
  -3  10   3       11.98       10.19      1.76 o
  -2  10   3       14.33       16.15      1.85 o
  -1  10   3        7.42        4.83      1.41 o
   0  10   3       58.32       64.31      4.00 o
   1  10   3        1.34        1.65      1.08 o
   2  10   3        2.41        2.57      0.94 o
   3  10   3      139.80      143.19      3.96 o
   4  10   3        2.45        0.64      0.87 o
   5  10   3       11.75       11.22      1.27 o
   6  10   3       47.34       42.30      2.04 o
   7  10   3       15.24       14.17      1.51 o
   8  10   3       42.26       40.90      2.50 o
   9  10   3        3.54       -0.74      1.52 o
  10  10   3       11.09       10.47      2.18 o
  -4  11   3        8.65        8.69      2.07 o
  -3  11   3       19.45       22.43      3.29 o
  -2  11   3        5.13        7.27      1.66 o
  -1  11   3       52.80       52.20      3.02 o
   0  11   3        0.00       -0.09      1.44 o
   1  11   3       25.48       24.39      2.41 o
   2  11   3       42.73       40.02      2.41 o
   3  11   3        8.51        8.18      1.23 o
   4  11   3       22.28       24.54      1.85 o
   5  11   3        0.86        0.14      1.02 o
   6  11   3        0.26       -0.77      1.23 o
   7  11   3       34.48       36.53      2.18 o
   8  11   3        8.22        7.99      1.85 o
   9  11   3        1.54        2.60      1.79 o
  -3  12   3        0.29        4.37      1.78 o
  -2  12   3        0.21       -1.36      1.72 o
  -1  12   3       35.72       35.31      3.76 o
   0  12   3       54.60       49.20      3.38 o
   1  12   3        3.39        1.83      1.39 o
   2  12   3        7.60        6.80      2.28 o
   3  12   3        7.41        6.13      1.32 o
   4  12   3       45.45       44.47      2.60 o
   5  12   3        0.86       -0.61      1.29 o
   6  12   3        2.25        6.86      1.69 o
   7  12   3        3.49        2.92      1.46 o
   8  12   3       12.85       14.14      2.13 o
   9  12   3       33.75       32.85      4.10 o
  -2  13   3        0.26       -1.87      1.87 o
  -1  13   3        0.04        2.25      2.40 o
   0  13   3        1.02        3.79      2.74 o
   1  13   3        5.75        4.90      1.67 o
   2  13   3        6.78       10.57      1.82 o
   3  13   3        0.92       -1.20      1.20 o
   4  13   3        6.57        6.45      1.58 o
   5  13   3        1.09        0.13      1.32 o
   6  13   3        0.37       -0.28      1.48 o
   7  13   3        8.93        6.83      1.89 o
   8  13   3       18.67       22.76      2.51 o
  -1  14   3        0.49        0.94      2.44 o
   0  14   3        0.81       -2.28      2.56 o
   1  14   3       32.33       33.31      3.88 o
   2  14   3        9.36        8.54      3.39 o
   3  14   3        6.53       10.59      2.06 o
   4  14   3        1.59        1.57      1.82 o
   5  14   3        6.75        6.83      2.62 o
   6  14   3        8.49        9.80      2.30 o
   7  14   3        5.05        6.43      2.56 o
   8  14   3        1.52        4.72      1.93 o
   0  15   3        0.62        0.64      2.66 o
   1  15   3        0.54        3.56      3.83 o
   2  15   3        3.17        2.21      3.96 o
   3  15   3        8.52       11.09      2.00 o
   4  15   3        0.24       -0.18      1.55 o
   5  15   3       23.37       27.42      5.07 o
   6  15   3        0.65        0.18      3.73 o
   7  15   3        4.88        7.89      3.62 o
   2  16   3        1.16       -1.53      2.58 o
   3  16   3       40.08       45.76      6.42 o
   4  16   3        0.02        1.98      3.29 o
   5  16   3        0.02       -2.18      2.76 o
  -5 -15   4        0.02        0.37      2.37 o
  -4 -15   4        0.27       -1.43      1.78 o
  -3 -15   4        4.85        0.98      2.49 o
  -2 -15   4        8.58        7.49      2.44 o
  -1 -15   4       13.86        9.08      2.58 o
   0 -15   4        4.06        0.25      2.75 o
  -6 -14   4        0.00       -1.36      1.64 o
  -5 -14   4        0.01       -0.95      1.88 o
  -4 -14   4        3.31        2.55      1.46 o
  -3 -14   4       25.50       25.01      2.33 o
  -2 -14   4        0.14       -0.22      1.46 o
  -1 -14   4       18.20       17.58      2.79 o
   0 -14   4        6.80        8.23      2.44 o
   1 -14   4       21.12       27.83      3.47 o
   2 -14   4        0.39        0.73      2.29 o
  -7 -13   4        1.81        2.57      2.47 o
  -6 -13   4       14.56       15.63      2.47 o
  -5 -13   4       17.60       15.62      2.11 o
  -4 -13   4        0.39       -1.06      1.13 o
  -3 -13   4       12.57        9.53      1.71 o
  -2 -13   4        9.11        7.67      1.65 o
  -1 -13   4       40.40       40.85      2.74 o
   0 -13   4        1.38        1.11      1.77 o
   1 -13   4      100.30      113.46      5.58 o
   2 -13   4       64.73       80.75      5.05 o
   3 -13   4        7.88        7.72      2.61 o
  -7 -12   4        0.35        0.85      1.67 o
  -6 -12   4       19.78       16.43      2.17 o
  -5 -12   4        8.88        7.93      1.54 o
  -4 -12   4        4.82        5.91      1.18 o
  -3 -12   4        4.15        3.57      1.35 o
  -2 -12   4       28.57       26.65      2.48 o
  -1 -12   4       15.79       13.95      1.77 o
   0 -12   4        4.24        2.20      1.43 o
   1 -12   4       94.02      101.60      3.98 o
   2 -12   4        0.18        0.00      2.72 o
   3 -12   4        5.28        1.72      2.69 o
   4 -12   4       19.59       20.83      3.17 o
  -8 -11   4        7.22        5.24      1.73 o
  -7 -11   4        4.64        4.32      1.51 o
  -6 -11   4        7.25        6.19      1.44 o
  -5 -11   4        0.04        0.19      1.33 o
  -4 -11   4        0.02        0.13      0.94 o
  -3 -11   4        1.56        3.08      1.07 o
  -2 -11   4        4.84        5.06      1.31 o
  -1 -11   4      131.37      136.80      3.81 o
   0 -11   4       22.33       20.59      2.07 o
   1 -11   4       87.74       92.40      3.33 o
   2 -11   4       38.72       43.23      2.94 o
   3 -11   4       22.45       26.85      2.81 o
   4 -11   4        3.73        0.27      2.18 o
   5 -11   4        1.07        2.97      1.87 o
  -8 -10   4       24.74       25.58      2.13 o
  -7 -10   4        2.64        2.73      1.23 o
  -6 -10   4        2.41        1.02      1.14 o
  -5 -10   4       47.94       45.74      1.98 o
  -4 -10   4        5.04        3.73      0.96 o
  -3 -10   4       46.40       48.51      2.17 o
  -2 -10   4        0.59        0.75      1.44 o
  -1 -10   4       66.54       72.02      3.18 o
   0 -10   4       79.72       77.09      2.93 o
   1 -10   4       10.01       10.00      1.30 o
   2 -10   4       84.31       84.33      2.90 o
   3 -10   4       44.53       48.75      2.60 o
   4 -10   4        3.70        3.70      1.47 o
   5 -10   4       18.94       23.91      3.05 o
   6 -10   4        8.10        7.11      2.72 o
  -8  -9   4        2.61        2.31      1.20 o
  -7  -9   4       16.85       14.65      1.48 o
  -6  -9   4       24.00       25.08      1.61 o
  -5  -9   4        4.41        4.10      0.97 o
  -4  -9   4        5.03        3.45      0.90 o
  -3  -9   4       60.99       56.44      2.19 o
  -2  -9   4       48.22       49.15      1.80 o
  -1  -9   4       12.68       10.55      1.10 o
   0  -9   4      188.85      183.97      3.23 o
   1  -9   4      477.53      471.13      7.05 o
   2  -9   4        8.63        7.39      2.21 o
   3  -9   4       64.03       76.26      3.57 o
   4  -9   4        1.40        1.49      1.59 o
   5  -9   4        7.80        7.40      1.70 o
   6  -9   4       12.51       14.78      1.93 o
  -9  -8   4        3.14        3.06      1.51 o
  -8  -8   4        0.80        0.92      1.18 o
  -7  -8   4        0.51        0.22      1.04 o
  -6  -8   4      177.47      179.55      3.31 o
  -5  -8   4       18.75       15.90      1.13 o
  -4  -8   4        8.67       10.35      1.03 o
  -3  -8   4       44.49       49.82      1.60 o
  -2  -8   4        3.71        3.39      0.76 o
  -1  -8   4      128.65      131.96      2.43 o
   0  -8   4        0.52        1.14      0.70 o
   1  -8   4      556.16      555.54      7.13 o
   2  -8   4       81.00       77.41      2.34 o
   3  -8   4       18.55       20.85      1.50 o
   4  -8   4        4.51        3.21      1.09 o
   5  -8   4       24.09       20.97      1.78 o
   6  -8   4        2.21        1.18      1.28 o
   7  -8   4        8.90        8.59      2.20 o
  -9  -7   4       16.30       18.07      2.06 o
  -8  -7   4        4.60        4.27      1.19 o
  -7  -7   4       20.00       19.33      1.61 o
  -6  -7   4       39.92       42.98      1.87 o
  -5  -7   4       15.42       15.37      1.05 o
  -4  -7   4        0.31        0.35      0.61 o
  -3  -7   4        9.19        8.87      1.04 o
  -2  -7   4        0.03        0.34      0.54 o
  -1  -7   4      207.48      226.48      2.59 o
   0  -7   4        0.83        2.14      0.72 o
   1  -7   4      358.77      337.91      4.49 o
   2  -7   4       85.72       74.80      1.84 o
   3  -7   4        0.29        0.45      0.84 o
   4  -7   4        0.06        1.11      0.95 o
   5  -7   4       17.78       12.20      1.44 o
   6  -7   4       24.83       27.62      2.56 o
   7  -7   4        0.42        2.44      1.64 o
  -9  -6   4        8.89       11.23      1.74 o
  -8  -6   4       17.07       15.57      1.66 o
  -7  -6   4        3.16        3.70      1.14 o
  -6  -6   4        9.56       11.21      1.03 o
  -5  -6   4      267.36      273.55      3.65 o
  -4  -6   4        5.90        6.34      0.69 o
  -3  -6   4        0.63        0.47      0.47 o
  -2  -6   4      445.01      507.31      4.91 o
  -1  -6   4      106.40      102.47      1.62 o
   0  -6   4       87.05       68.86      1.44 o
   1  -6   4      408.95      419.14      5.02 o
   2  -6   4      205.26      202.32      2.80 o
   3  -6   4       13.44       12.18      1.13 o
   4  -6   4      479.35      483.11      5.58 o
   5  -6   4       11.46        9.50      1.26 o
   6  -6   4        0.54        0.33      1.11 o
   7  -6   4        2.82        3.18      1.53 o
   8  -6   4        1.27        3.24      2.14 o
  -9  -5   4       51.98       52.69      3.00 o
  -8  -5   4        6.90        6.58      1.39 o
  -7  -5   4       46.44       51.00      2.86 o
  -6  -5   4        0.11       -0.44      0.80 o
  -5  -5   4        6.76        5.98      0.86 o
  -4  -5   4       83.88       81.06      1.62 o
  -3  -5   4      463.78      469.19      4.20 o
  -2  -5   4       91.99      112.26      1.58 o
  -1  -5   4       21.16       21.08      0.77 o
   0  -5   4       38.56       33.74      0.88 o
   1  -5   4      156.40      198.29      2.42 o
   2  -5   4       38.68       37.38      1.22 o
   3  -5   4       74.18       75.33      1.67 o
   4  -5   4      191.45      182.08      2.91 o
   5  -5   4        0.51       -0.85      0.85 o
   6  -5   4        9.60       12.11      1.57 o
   7  -5   4        0.19        1.22      1.26 o
   8  -5   4        6.50        6.76      1.91 o
  -9  -4   4       14.32       13.84      1.79 o
  -8  -4   4       31.51       35.68      2.15 o
  -7  -4   4       27.44       29.67      1.86 o
  -6  -4   4       12.63       10.61      1.12 o
  -5  -4   4       10.16       11.37      0.86 o
  -4  -4   4        6.03        6.72      0.61 o
  -3  -4   4      111.86      129.88      1.66 o
  -2  -4   4      545.81      554.09      4.89 o
  -1  -4   4      172.58      174.07      1.93 o
   0  -4   4      609.75      681.22      5.73 o
   1  -4   4        0.83        1.78      0.45 o
   2  -4   4       81.00       95.69      1.54 o
   3  -4   4       69.89       72.62      1.50 o
   4  -4   4       99.40       99.08      2.16 o
   5  -4   4        1.40        1.79      0.98 o
   6  -4   4      128.48      127.81      3.72 o
   7  -4   4       14.24        9.89      1.86 o
   8  -4   4        2.23        4.92      1.51 o
   9  -4   4       17.03       21.54      3.42 o
  -9  -3   4        0.00       -1.22      1.22 o
  -8  -3   4        1.84        3.07      1.15 o
  -7  -3   4      206.81      206.52      3.88 o
  -6  -3   4        0.28       -0.76      0.76 o
  -5  -3   4       13.86       14.17      0.91 o
  -4  -3   4       14.19       14.08      0.88 o
  -3  -3   4       81.79       93.57      1.38 o
  -2  -3   4       94.12       89.51      1.21 o
  -1  -3   4        1.31        0.67      0.44 o
   0  -3   4      705.48      819.43      7.30 o
   1  -3   4      137.00      142.75      1.65 o
   2  -3   4      354.34      387.33      3.31 o
   3  -3   4       32.84       26.82      1.00 o
   4  -3   4       96.00       90.91      1.95 o
   5  -3   4        0.50        1.71      0.80 o
   6  -3   4       95.82       92.23      2.97 o
   7  -3   4       90.10       93.19      3.81 o
   8  -3   4        0.85        1.79      1.33 o
   9  -3   4        5.76        5.70      2.06 o
  -9  -2   4        0.07        0.03      1.75 o
  -8  -2   4        0.25       -0.99      0.99 o
  -7  -2   4       16.28       16.63      2.03 o
  -6  -2   4       53.02       51.78      1.86 o
  -5  -2   4        1.24        0.56      0.68 o
  -4  -2   4       35.33       33.78      1.10 o
  -3  -2   4      172.50      193.58      1.98 o
  -2  -2   4      111.09      124.76      1.84 o
  -1  -2   4        0.61       -0.35      0.46 o
   0  -2   4      712.62      716.65      7.85 o
   1  -2   4       66.82       43.17      0.82 o
   2  -2   4      697.76      649.57      4.95 o
   3  -2   4      522.75      557.47      5.36 o
   4  -2   4      492.83      534.40      5.12 o
   5  -2   4       23.29       23.74      1.17 o
   6  -2   4      168.57      181.69      3.60 o
   7  -2   4        0.56        1.33      1.04 o
   8  -2   4        6.57        6.18      1.48 o
   9  -2   4        1.12        2.20      2.21 o
  -9  -1   4        2.78        1.39      1.53 o
  -8  -1   4        8.08        6.27      1.30 o
  -7  -1   4        1.88        2.35      1.05 o
  -6  -1   4       60.12       64.39      2.03 o
  -5  -1   4       54.09       56.28      1.41 o
  -4  -1   4       56.23       60.48      1.22 o
  -3  -1   4        0.75        1.74      0.36 o
  -2  -1   4        9.52       12.93      0.61 o
  -1  -1   4      138.91      122.57      1.91 o
   0  -1   4       59.57       53.37      1.15 o
   1  -1   4     3641.51     3679.56     27.91 o
   2  -1   4       10.07        7.28      0.44 o
   3  -1   4       55.33       65.00      1.17 o
   4  -1   4        1.30       -0.01      0.44 o
   5  -1   4       74.27       63.17      1.61 o
   6  -1   4      171.19      164.22      4.06 o
   7  -1   4        1.70        1.58      1.02 o
   8  -1   4       62.62       59.28      2.81 o
   9  -1   4       11.19       14.40      2.30 o
  10  -1   4        0.28       -1.92      1.97 o
  -8   0   4       13.42       14.02      1.53 o
  -7   0   4       21.53       21.38      1.67 o
  -6   0   4      198.19      198.15      4.72 o
  -5   0   4      122.66      118.91      2.58 o
  -4   0   4        0.09        0.48      0.44 o
  -3   0   4      142.78      145.96      1.71 o
  -2   0   4      813.66      846.17      6.64 o
  -1   0   4      114.01      118.58      1.87 o
   0   0   4     1265.27     1218.88     22.88 o
   1   0   4       98.89       68.41      0.87 o
   2   0   4      221.22      189.76      1.61 o
   3   0   4      647.81      673.42      5.14 o
   4   0   4       24.82       21.82      0.87 o
   5   0   4      511.01      535.68      5.76 o
   6   0   4       27.88       34.70      1.78 o
   7   0   4       56.70       51.02      2.22 o
   8   0   4        0.60        2.57      1.26 o
   9   0   4        2.31        3.06      1.55 o
  10   0   4        2.25        4.21      2.11 o
  -8   1   4        2.26        0.53      1.31 o
  -7   1   4       11.93       14.59      1.65 o
  -6   1   4      134.70      125.50      2.96 o
  -5   1   4        2.80        1.84      0.82 o
  -4   1   4        1.73        1.99      0.54 o
  -3   1   4       53.90       59.52      1.13 o
  -2   1   4      542.33      640.79      5.67 o
  -1   1   4      137.11      105.02      1.27 o
   0   1   4       79.26       76.80      1.04 o
   1   1   4     1661.72     1555.20     11.01 o
   2   1   4       76.41       76.99      1.15 o
   3   1   4     1025.91     1021.78      7.41 o
   4   1   4      203.47      208.95      2.43 o
   5   1   4       27.32       24.12      1.04 o
   6   1   4       29.01       38.64      1.86 o
   7   1   4       65.37       61.93      2.38 o
   8   1   4        2.39        3.82      1.17 o
   9   1   4       29.89       30.31      2.83 o
  10   1   4       24.21       28.81      3.17 o
  -8   2   4        4.49        0.87      1.39 o
  -7   2   4        6.19        3.45      1.22 o
  -6   2   4      137.70      127.51      3.11 o
  -5   2   4       84.52       87.99      2.76 o
  -4   2   4       94.18       91.23      1.69 o
  -3   2   4      624.15      609.78      5.13 o
  -2   2   4       43.68       52.29      1.08 o
  -1   2   4     3172.38     3474.11     25.24 o
   0   2   4      929.58      966.37      7.00 o
   1   2   4       46.34       36.95      0.73 o
   2   2   4      460.57      447.95      3.16 o
   3   2   4      611.03      632.00      4.66 o
   4   2   4        0.29        1.22      0.43 o
   5   2   4      142.93      142.08      2.22 o
   6   2   4        8.34       10.31      0.90 o
   7   2   4        1.42        0.71      1.08 o
   8   2   4        0.05       -0.98      0.98 o
   9   2   4        6.03        7.66      1.56 o
  10   2   4       20.76       22.63      2.85 o
  -8   3   4        0.40        2.20      1.56 o
  -7   3   4        7.48        7.43      1.65 o
  -6   3   4        0.09        0.67      1.13 o
  -5   3   4       21.51       26.06      1.64 o
  -4   3   4      581.01      553.99      6.73 o
  -3   3   4       71.73       66.71      1.43 o
  -2   3   4       16.07        9.70      0.63 o
  -1   3   4      680.22      668.94      5.46 o
   0   3   4       46.67       66.43      0.97 o
   1   3   4        0.99        1.71      0.29 o
   2   3   4      185.60      154.32      1.44 o
   3   3   4       93.28      119.40      1.40 o
   4   3   4      520.90      512.54      4.54 o
   5   3   4       23.64       25.86      1.01 o
   6   3   4        1.95        0.55      0.67 o
   7   3   4      119.33      116.26      2.87 o
   8   3   4       43.25       42.71      2.15 o
   9   3   4        0.63       -0.90      1.20 o
  10   3   4       21.67       20.64      2.74 o
  -7   4   4        5.76        6.07      1.41 o
  -6   4   4        1.86        2.73      1.13 o
  -5   4   4        0.11       -0.83      0.83 o
  -4   4   4       20.26       23.97      1.67 o
  -3   4   4      227.64      214.74      3.01 o
  -2   4   4      264.53      253.01      2.75 o
  -1   4   4      418.20      423.54      3.50 o
   0   4   4       37.74       56.56      1.10 o
   1   4   4      321.38      315.95      2.37 o
   2   4   4       35.98       43.33      0.86 o
   3   4   4      356.75      378.43      3.03 o
   4   4   4     1618.35     1632.29     12.54 o
   5   4   4       19.04       16.45      0.80 o
   6   4   4       68.81       63.52      1.94 o
   7   4   4       17.49       20.69      1.29 o
   8   4   4       13.72       15.81      1.40 o
   9   4   4        0.44        0.60      1.47 o
  10   4   4        1.18        0.12      1.92 o
  -7   5   4       18.88       15.66      2.03 o
  -6   5   4        7.02        4.09      1.39 o
  -5   5   4        7.31        6.77      1.32 o
  -4   5   4        3.60        1.97      1.12 o
  -3   5   4      616.09      585.67      5.90 o
  -2   5   4       10.02        8.37      0.67 o
  -1   5   4        9.97       11.04      0.61 o
   0   5   4      258.00      259.89      2.42 o
   1   5   4       62.50       61.22      1.07 o
   2   5   4       22.80       17.87      0.63 o
   3   5   4       86.06       74.15      1.75 o
   4   5   4     1345.11     1385.34     10.46 o
   5   5   4      280.65      264.32      3.12 o
   6   5   4        9.75        8.96      0.87 o
   7   5   4        0.25       -0.76      0.76 o
   8   5   4        5.03        4.57      1.20 o
   9   5   4       17.69       20.08      2.78 o
  10   5   4       15.06       14.84      2.50 o
  -7   6   4       37.22       46.98      2.97 o
  -6   6   4        9.29        7.15      1.81 o
  -5   6   4        3.47        0.37      1.13 o
  -4   6   4       14.49       14.57      1.58 o
  -3   6   4      827.40      771.89      9.81 o
  -2   6   4       60.56       59.36      1.69 o
  -1   6   4        1.62        1.93      0.55 o
   0   6   4      159.55      142.99      1.84 o
   1   6   4      136.51      135.51      1.82 o
   2   6   4      244.26      243.46      2.68 o
   3   6   4        1.10        0.63      0.42 o
   4   6   4       33.92       38.94      1.08 o
   5   6   4       22.44       29.15      1.12 o
   6   6   4       22.77       21.49      1.34 o
   7   6   4        0.17       -0.05      0.84 o
   8   6   4        5.77        3.81      1.26 o
   9   6   4        6.97        8.27      1.55 o
  10   6   4        0.70        0.04      1.88 o
  -6   7   4        0.00       -0.82      1.48 o
  -5   7   4        3.23        3.98      1.39 o
  -4   7   4        7.22        4.12      1.26 o
  -3   7   4       89.72       81.09      3.47 o
  -2   7   4       16.63       13.44      1.10 o
  -1   7   4       10.56        8.86      1.12 o
   0   7   4       33.58       35.55      1.22 o
   1   7   4      240.18      228.90      3.02 o
   2   7   4        0.87        0.43      0.48 o
   3   7   4       79.54       81.19      1.52 o
   4   7   4       26.09       26.06      1.10 o
   5   7   4       18.39       18.10      1.09 o
   6   7   4      426.86      420.16      5.56 o
   7   7   4       13.34       11.19      1.20 o
   8   7   4        0.51       -1.09      1.09 o
   9   7   4        0.24       -0.23      1.27 o
  10   7   4        1.19        0.56      1.85 o
  -6   8   4        1.91       -1.57      1.57 o
  -5   8   4        4.70        2.49      2.07 o
  -4   8   4        1.53        1.41      1.13 o
  -3   8   4        2.29        0.65      1.09 o
  -2   8   4       17.87       19.01      1.43 o
  -1   8   4      506.53      467.53      5.45 o
   0   8   4        7.28        5.69      0.82 o
   1   8   4       57.97       59.71      1.68 o
   2   8   4       46.15       43.25      1.39 o
   3   8   4      211.78      202.56      2.85 o
   4   8   4        2.29        2.32      0.74 o
   5   8   4        9.39        9.28      1.01 o
   6   8   4      284.29      284.91      4.17 o
   7   8   4        9.03        7.94      1.15 o
   8   8   4        0.60        0.00      1.06 o
   9   8   4        3.13        1.95      1.45 o
  10   8   4       24.39       26.17      2.88 o
  -5   9   4        3.10        2.26      1.54 o
  -4   9   4       28.98       40.44      2.55 o
  -3   9   4       27.99       23.50      2.15 o
  -2   9   4      108.81      101.26      3.13 o
  -1   9   4        8.47        7.27      1.06 o
   0   9   4      135.80      145.76      3.79 o
   1   9   4       71.86       63.53      2.13 o
   2   9   4      114.86      118.28      2.27 o
   3   9   4      147.55      139.45      3.69 o
   4   9   4        1.72        3.22      0.82 o
   5   9   4        7.66        7.72      1.07 o
   6   9   4        3.27        4.05      1.07 o
   7   9   4        2.64        0.95      1.09 o
   8   9   4        0.95       -1.07      1.07 o
   9   9   4        0.13       -1.20      1.20 o
  10   9   4        0.62        0.85      1.71 o
  -4  10   4       26.27       28.70      2.58 o
  -3  10   4        0.41       -1.29      1.29 o
  -2  10   4       14.81       15.97      1.88 o
  -1  10   4       14.63       13.00      1.55 o
   0  10   4       35.14       36.10      1.90 o
   1  10   4       45.35       47.67      2.53 o
   2  10   4      153.49      145.09      4.33 o
   3  10   4      108.74      100.73      3.23 o
   4  10   4       85.44       75.21      2.24 o
   5  10   4        0.01       -0.33      0.98 o
   6  10   4       21.08       18.35      1.58 o
   7  10   4      123.77      121.75      3.28 o
   8  10   4       78.77       78.46      3.06 o
   9  10   4        1.53        0.83      1.58 o
  10  10   4        1.71        0.23      1.70 o
  -4  11   4        5.41        9.24      2.08 o
  -3  11   4       44.84       51.70      4.09 o
  -2  11   4        1.52        1.47      1.57 o
  -1  11   4       21.07       21.24      2.56 o
   0  11   4       22.11       16.90      2.14 o
   1  11   4       26.77       28.27      2.19 o
   2  11   4       39.50       38.77      2.38 o
   3  11   4        9.26        8.17      1.36 o
   4  11   4        0.55        0.73      1.19 o
   5  11   4        0.00       -0.75      1.06 o
   6  11   4        8.16        5.70      1.42 o
   7  11   4        4.55        3.29      1.34 o
   8  11   4        4.96        1.74      1.51 o
   9  11   4       11.76       11.43      2.12 o
  -3  12   4        2.28        0.66      1.66 o
  -2  12   4        0.15        0.55      1.85 o
  -1  12   4        0.02       -1.71      1.71 o
   0  12   4        4.85        4.55      3.71 o
   1  12   4        7.36        5.57      2.31 o
   2  12   4        0.83       -0.23      1.25 o
   3  12   4        2.45        3.04      1.22 o
   4  12   4       48.29       48.92      2.81 o
   5  12   4       27.89       30.70      2.63 o
   6  12   4        5.82        5.23      1.50 o
   7  12   4        0.60        2.43      1.25 o
   8  12   4        8.39       13.47      2.22 o
   9  12   4       30.34       34.71      3.17 o
  -2  13   4        3.57        5.06      2.22 o
  -1  13   4        5.89        5.47      4.72 o
   0  13   4        1.81        0.82      2.13 o
   1  13   4       32.51       27.98      3.36 o
   2  13   4        1.60        2.19      1.47 o
   3  13   4        6.07        8.81      1.57 o
   4  13   4        0.15       -0.72      1.34 o
   5  13   4       18.99       23.54      2.24 o
   6  13   4        0.03       -0.29      1.42 o
   7  13   4        0.45       -0.98      1.37 o
   8  13   4        2.02       -0.28      1.67 o
  -1  14   4        2.82       -0.27      2.47 o
   0  14   4        3.26        3.48      3.37 o
   1  14   4        3.00       -1.33      2.25 o
   2  14   4       29.92       32.09      5.19 o
   3  14   4       16.40       18.28      3.81 o
   4  14   4        0.91        1.76      1.76 o
   5  14   4        0.49        1.17      1.60 o
   6  14   4        7.83        2.93      1.97 o
   7  14   4        0.16       -1.94      1.94 o
   8  14   4        0.12       -1.70      1.70 o
   1  15   4       17.27       19.07      3.61 o
   2  15   4       16.16       10.25      2.99 o
   3  15   4        1.23       -1.18      4.14 o
   4  15   4       14.03       19.85      5.16 o
   5  15   4       16.75       20.28      3.23 o
   6  15   4        2.71        1.88      2.51 o
   7  15   4        0.29        3.91      3.16 o
   3  16   4       11.69       10.63      3.12 o
   4  16   4        0.82       -2.01      3.02 o
  -4 -15   5        6.60        5.93      1.94 o
  -3 -15   5        0.72        3.82      2.13 o
  -2 -15   5        0.99       -1.01      2.23 o
  -1 -15   5        2.31        4.29      2.64 o
  -5 -14   5        0.25       -0.59      1.57 o
  -4 -14   5       11.15       10.89      1.85 o
  -3 -14   5        0.37        0.17      1.61 o
  -2 -14   5        3.00        2.88      1.67 o
  -1 -14   5        0.64        1.64      1.87 o
   0 -14   5        1.60        1.38      2.05 o
   1 -14   5        2.11        1.80      2.22 o
   2 -14   5       13.11       10.72      2.88 o
  -6 -13   5        1.02       -1.77      1.77 o
  -5 -13   5       12.04        9.66      2.04 o
  -4 -13   5       19.15       18.15      1.95 o
  -3 -13   5       19.64       17.63      2.17 o
  -2 -13   5       11.50       14.34      1.94 o
  -1 -13   5        0.09        0.23      1.35 o
   0 -13   5        1.43       -0.98      1.43 o
   1 -13   5       65.52       62.34      6.96 o
   2 -13   5        1.94        2.72      2.25 o
   3 -13   5       14.39       12.49      2.78 o
  -7 -12   5        0.09       -0.43      1.65 o
  -6 -12   5        7.38        8.07      1.61 o
  -5 -12   5        0.13        0.13      1.22 o
  -4 -12   5        9.77        9.79      1.49 o
  -3 -12   5        3.40        5.22      1.40 o
  -2 -12   5       22.51       26.75      2.49 o
  -1 -12   5        2.00        2.96      1.64 o
   0 -12   5       23.46       23.11      2.35 o
   1 -12   5       18.74       22.52      2.21 o
   2 -12   5        7.99        6.01      2.27 o
   3 -12   5        1.40        0.59      2.13 o
   4 -12   5        0.90        2.68      2.44 o
  -7 -11   5        3.26        3.36      1.45 o
  -6 -11   5       15.42       18.66      2.43 o
  -5 -11   5        0.03       -1.08      1.08 o
  -4 -11   5        0.32       -0.09      0.93 o
  -3 -11   5        4.86        1.80      1.19 o
  -2 -11   5        0.71       -1.09      1.09 o
  -1 -11   5       70.02       70.80      3.35 o
   0 -11   5       81.92       81.80      3.37 o
   1 -11   5        3.34        2.33      1.38 o
   2 -11   5        3.40        3.04      1.49 o
   3 -11   5       46.38       43.50      5.60 o
   4 -11   5        8.73        7.59      2.53 o
   5 -11   5        0.29       -2.07      2.07 o
  -8 -10   5       14.25       12.04      1.75 o
  -7 -10   5       27.49       18.25      2.14 o
  -6 -10   5        0.42       -0.79      1.15 o
  -5 -10   5        0.01       -0.62      0.97 o
  -4 -10   5        9.64       10.30      1.15 o
  -3 -10   5       59.14       60.97      4.78 o
  -2 -10   5        5.98        5.31      1.25 o
  -1 -10   5        3.11        4.16      1.25 o
   0 -10   5       81.34       80.47      3.67 o
   1 -10   5        2.52       -1.09      1.09 o
   2 -10   5        0.75       -1.21      1.21 o
   3 -10   5        0.05       -1.20      1.40 o
   4 -10   5        8.57       12.64      3.77 o
   5 -10   5       12.22       17.29      2.46 o
   6 -10   5        6.88        7.49      2.20 o
  -8  -9   5        0.02        0.33      1.19 o
  -7  -9   5       24.35       22.54      1.76 o
  -6  -9   5        1.90        1.47      1.09 o
  -5  -9   5        1.24       -0.42      0.94 o
  -4  -9   5        5.73        5.15      1.10 o
  -3  -9   5        9.98       10.84      1.10 o
  -2  -9   5        0.41       -0.10      0.81 o
  -1  -9   5       48.14       43.84      1.92 o
   0  -9   5      228.59      227.57      4.32 o
   1  -9   5      592.23      566.09      9.02 o
   2  -9   5       10.12       10.78      1.67 o
   3  -9   5       89.08       82.99      3.27 o
   4  -9   5       20.94       23.14      1.91 o
   5  -9   5        0.02       -1.39      1.39 o
   6  -9   5        0.00       -0.90      1.62 o
  -8  -8   5       29.38       34.53      2.08 o
  -7  -8   5        2.52        0.49      0.99 o
  -6  -8   5      129.07      134.70      2.88 o
  -5  -8   5       30.13       30.85      1.61 o
  -4  -8   5       84.46       85.78      2.07 o
  -3  -8   5        1.81        3.00      1.04 o
  -2  -8   5       16.29       20.78      1.08 o
  -1  -8   5       21.14       17.92      1.18 o
   0  -8   5        0.08       -0.24      0.68 o
   1  -8   5      759.37      741.88      8.32 o
   2  -8   5        0.09       -0.24      1.03 o
   3  -8   5      230.24      232.40      5.09 o
   4  -8   5        0.60       -0.03      1.14 o
   5  -8   5        8.00        6.05      1.64 o
   6  -8   5        5.41        7.43      1.80 o
   7  -8   5        4.24        0.80      1.85 o
  -8  -7   5       34.52       33.36      1.99 o
  -7  -7   5        1.09        0.78      1.02 o
  -6  -7   5      168.75      188.03      3.21 o
  -5  -7   5        0.14        0.52      0.78 o
  -4  -7   5       42.86       47.34      1.61 o
  -3  -7   5       76.73       83.80      1.75 o
  -2  -7   5       68.21       72.72      1.67 o
  -1  -7   5       49.69       47.92      1.30 o
   0  -7   5      149.37      140.74      2.29 o
   1  -7   5       83.50       86.92      2.02 o
   2  -7   5        1.61        2.95      0.92 o
   3  -7   5       58.86       48.52      2.41 o
   4  -7   5       89.41       83.30      2.52 o
   5  -7   5       60.53       66.55      4.03 o
   6  -7   5        2.59        2.65      1.26 o
   7  -7   5        7.72       12.43      2.09 o
  -9  -6   5        0.01        1.13      1.38 o
  -8  -6   5       66.93       66.31      2.85 o
  -7  -6   5       22.71       23.65      1.74 o
  -6  -6   5        0.32        0.08      0.79 o
  -5  -6   5        0.74        2.15      0.74 o
  -4  -6   5       11.80       14.32      0.94 o
  -3  -6   5       46.69       53.52      1.35 o
  -2  -6   5       39.33       45.81      1.13 o
  -1  -6   5      108.21      136.58      1.96 o
   0  -6   5       54.86       52.33      1.44 o
   1  -6   5       17.77       23.85      1.05 o
   2  -6   5        2.42        2.39      0.69 o
   3  -6   5      227.38      234.48      3.44 o
   4  -6   5      243.75      218.27      3.50 o
   5  -6   5      110.26      120.23      2.92 o
   6  -6   5       25.18       20.84      2.54 o
   7  -6   5        0.40        0.96      1.28 o
   8  -6   5       11.28        8.60      2.43 o
  -9  -5   5       13.96       15.43      1.80 o
  -8  -5   5       68.60       65.45      2.83 o
  -7  -5   5        0.99        0.86      1.03 o
  -6  -5   5       20.54       19.15      1.36 o
  -5  -5   5       37.80       33.47      1.36 o
  -4  -5   5       96.89       98.05      1.64 o
  -3  -5   5        1.09        0.21      0.44 o
  -2  -5   5        0.74        0.45      0.37 o
  -1  -5   5      377.66      417.39      4.03 o
   0  -5   5      568.43      615.80      5.45 o
   1  -5   5      378.49      363.05      3.67 o
   2  -5   5        4.23        4.82      0.72 o
   3  -5   5      144.94      148.88      2.38 o
   4  -5   5       59.77       64.98      1.93 o
   5  -5   5      111.62      108.77      2.59 o
   6  -5   5       36.02       34.71      2.04 o
   7  -5   5       39.25       37.80      2.46 o
   8  -5   5        2.57        1.93      1.47 o
  -9  -4   5        5.04        7.63      1.62 o
  -8  -4   5        0.14       -1.10      1.10 o
  -7  -4   5       19.08       19.43      1.62 o
  -6  -4   5       66.24       65.85      2.10 o
  -5  -4   5       22.22       22.83      1.19 o
  -4  -4   5       21.79       22.40      0.99 o
  -3  -4   5      381.86      370.76      3.66 o
  -2  -4   5       31.34       32.92      0.72 o
  -1  -4   5       49.12       45.90      1.08 o
   0  -4   5      251.98      308.68      3.21 o
   1  -4   5      348.99      369.69      3.62 o
   2  -4   5       30.65       41.41      1.06 o
   3  -4   5       41.52       32.43      1.19 o
   4  -4   5        8.05        6.17      0.77 o
   5  -4   5        1.78        0.36      0.93 o
   6  -4   5       56.32       51.69      2.51 o
   7  -4   5       23.66       24.05      2.01 o
   8  -4   5        0.98       -0.59      1.38 o
   9  -4   5       10.66        9.02      2.38 o
  -9  -3   5        2.53        1.49      1.42 o
  -8  -3   5        0.83        1.00      1.10 o
  -7  -3   5       16.99       17.48      1.43 o
  -6  -3   5       86.00       93.51      2.85 o
  -5  -3   5       29.44       30.91      1.71 o
  -4  -3   5        3.80        1.51      0.50 o
  -3  -3   5      289.68      289.24      3.45 o
  -2  -3   5       49.88       51.81      1.15 o
  -1  -3   5        3.70        3.88      0.46 o
   0  -3   5     3316.78     3574.22     31.77 o
   1  -3   5      107.37      132.28      1.74 o
   2  -3   5       19.20       21.90      0.78 o
   3  -3   5      424.21      441.09      4.32 o
   4  -3   5      237.96      257.39      3.30 o
   5  -3   5       14.34       12.74      1.09 o
   6  -3   5       21.49       22.24      1.61 o
   7  -3   5       10.49       10.96      1.49 o
   8  -3   5        6.48        7.03      1.57 o
   9  -3   5        4.64        4.59      1.81 o
  -8  -2   5        3.42        5.67      1.27 o
  -7  -2   5       90.97       88.98      2.69 o
  -6  -2   5       31.31       26.55      1.53 o
  -5  -2   5        0.02       -0.72      0.72 o
  -4  -2   5       28.38       31.36      0.90 o
  -3  -2   5      223.68      228.10      2.48 o
  -2  -2   5      353.56      335.38      4.29 o
  -1  -2   5       14.54       11.41      0.66 o
   0  -2   5      110.40      120.90      2.04 o
   1  -2   5        0.81       -0.16      0.34 o
   2  -2   5      997.66      964.99      7.00 o
   3  -2   5      799.80      866.34      6.60 o
   4  -2   5       39.82       51.24      1.46 o
   5  -2   5       82.99       84.25      2.33 o
   6  -2   5       77.14       77.33      2.61 o
   7  -2   5        7.84        7.00      1.32 o
   8  -2   5        0.04        1.27      1.26 o
   9  -2   5        5.73        4.86      1.79 o
  -8  -1   5        3.09        1.34      1.14 o
  -7  -1   5       23.68       22.97      1.63 o
  -6  -1   5       95.94       93.66      2.34 o
  -5  -1   5      108.30      115.17      2.22 o
  -4  -1   5      158.88      152.83      2.37 o
  -3  -1   5       14.60       12.21      0.84 o
  -2  -1   5      187.47      179.10      2.42 o
  -1  -1   5     2221.95     2342.83     67.82 o
   0  -1   5       86.35       81.70      1.62 o
   1  -1   5       40.24       34.11      0.70 o
   2  -1   5     1233.52     1393.06     10.11 o
   3  -1   5      366.20      368.89      3.33 o
   4  -1   5      328.13      302.42      3.86 o
   5  -1   5      267.02      275.62      3.50 o
   6  -1   5       48.38       47.04      2.32 o
   7  -1   5        1.35        3.39      1.13 o
   8  -1   5        5.06        7.28      1.47 o
   9  -1   5        7.19        4.53      1.80 o
  10  -1   5        5.10        2.73      2.11 o
  -8   0   5        0.07       -1.13      1.13 o
  -7   0   5        0.61       -0.34      1.04 o
  -6   0   5        4.91        6.79      1.03 o
  -5   0   5      215.35      214.03      4.42 o
  -4   0   5       11.52       11.64      0.68 o
  -3   0   5        2.55        5.33      0.46 o
  -2   0   5      127.78      147.49      2.17 o
  -1   0   5     1157.13     1234.77     16.15 o
   0   0   5      417.39      426.08      7.78 o
   1   0   5        6.97        5.59      0.45 o
   2   0   5        2.41        2.21      0.34 o
   3   0   5      595.63      614.16      5.15 o
   4   0   5        0.13        0.19      0.45 o
   5   0   5       75.46       68.03      1.83 o
   6   0   5       19.87       24.43      1.79 o
   7   0   5        9.72       12.56      1.39 o
   8   0   5       57.67       59.95      2.81 o
   9   0   5       11.43       15.19      2.00 o
  10   0   5        0.39        0.16      1.84 o
  -8   1   5        1.02        1.64      1.28 o
  -7   1   5        1.89        1.38      1.11 o
  -6   1   5       16.35       13.13      1.36 o
  -5   1   5      240.02      219.59      3.88 o
  -4   1   5        4.75        6.49      0.63 o
  -3   1   5      200.18      186.44      2.07 o
  -2   1   5      119.13      124.58      1.57 o
  -1   1   5      393.16      477.72      4.42 o
   0   1   5       10.15        8.47      0.43 o
   1   1   5      334.53      361.22      3.10 o
   2   1   5       96.84       83.84      0.95 o
   3   1   5      204.20      217.36      2.06 o
   4   1   5       19.01       25.34      0.93 o
   5   1   5       68.82       70.07      1.71 o
   6   1   5      173.99      165.24      2.85 o
   7   1   5        0.31        1.48      0.97 o
   8   1   5       55.67       58.16      2.72 o
   9   1   5        6.32        6.26      1.52 o
  10   1   5        9.59       10.39      3.05 o
  -8   2   5        5.61        6.20      1.52 o
  -7   2   5        0.57       -0.59      1.07 o
  -6   2   5        0.66        0.88      1.25 o
  -5   2   5       62.40       59.98      2.24 o
  -4   2   5       83.09       88.52      1.85 o
  -3   2   5        0.01        0.72      0.43 o
  -2   2   5      228.60      232.07      2.53 o
  -1   2   5      469.13      519.81      4.73 o
   0   2   5      109.07      101.45      1.08 o
   1   2   5      306.42      291.76      2.64 o
   2   2   5      341.81      293.51      2.33 o
   3   2   5      233.96      262.07      2.38 o
   4   2   5      455.64      466.27      4.43 o
   5   2   5       26.55       29.88      1.09 o
   6   2   5        1.94        1.34      0.80 o
   7   2   5      304.97      310.17      4.96 o
   8   2   5       89.29       90.32      3.20 o
   9   2   5        0.55        0.54      1.31 o
  10   2   5        1.95        3.64      1.97 o
  -7   3   5        8.98       14.89      1.68 o
  -6   3   5        8.62        7.19      1.29 o
  -5   3   5      104.11      103.73      3.32 o
  -4   3   5       55.35       57.31      1.97 o
  -3   3   5      468.88      442.34      4.45 o
  -2   3   5        0.02        0.57      0.42 o
  -1   3   5       15.03       14.57      0.56 o
   0   3   5     4728.65     5003.60     34.85 o
   1   3   5      159.30      140.17      1.45 o
   2   3   5      375.58      395.52      3.13 o
   3   3   5       13.67       18.11      0.71 o
   4   3   5       68.44       72.15      1.32 o
   5   3   5        4.26        2.03      0.56 o
   6   3   5       13.76       14.49      1.02 o
   7   3   5       84.71       90.26      2.55 o
   8   3   5       39.38       48.87      2.48 o
   9   3   5       26.43       34.06      2.32 o
  10   3   5        1.23       -1.32      2.04 o
  -7   4   5       12.67       14.16      1.75 o
  -6   4   5        0.20        0.39      1.07 o
  -5   4   5       24.94       31.42      1.88 o
  -4   4   5       76.29       66.79      2.49 o
  -3   4   5       58.02       55.24      1.51 o
  -2   4   5       21.65       20.10      0.90 o
  -1   4   5       22.83       23.86      0.84 o
   0   4   5       70.89       75.73      1.10 o
   1   4   5       47.75       36.58      0.71 o
   2   4   5       87.46       71.61      1.39 o
   3   4   5      212.61      218.39      2.00 o
   4   4   5        0.02        0.90      0.44 o
   5   4   5      214.81      212.32      2.71 o
   6   4   5       59.06       58.74      1.79 o
   7   4   5       21.33       22.16      1.60 o
   8   4   5        5.56        2.22      1.15 o
   9   4   5       16.41       14.78      1.79 o
  10   4   5        0.93        3.96      1.99 o
  -7   5   5        3.92        1.89      1.57 o
  -6   5   5        3.81        2.58      1.27 o
  -5   5   5       32.36       30.14      1.90 o
  -4   5   5      267.72      257.38      5.22 o
  -3   5   5      127.57      123.52      2.82 o
  -2   5   5        1.96        2.54      0.64 o
  -1   5   5      199.57      191.02      2.20 o
   0   5   5       85.92       96.98      1.32 o
   1   5   5      253.11      272.33      2.57 o
   2   5   5       47.78       48.76      0.87 o
   3   5   5       35.49       37.28      0.95 o
   4   5   5       55.17       55.71      1.22 o
   5   5   5      596.70      610.60      5.83 o
   6   5   5       69.74       74.58      1.89 o
   7   5   5       14.32       13.73      1.26 o
   8   5   5       12.59       12.97      1.58 o
   9   5   5        0.48        1.07      1.29 o
  10   5   5        8.79        7.25      2.32 o
  -6   6   5       25.56       31.80      2.51 o
  -5   6   5        0.02        0.02      1.17 o
  -4   6   5        6.85        7.35      1.30 o
  -3   6   5       54.10       56.67      2.43 o
  -2   6   5     1102.59     1054.04      9.76 o
  -1   6   5      341.20      327.63      3.59 o
   0   6   5       68.49       63.96      1.16 o
   1   6   5      536.78      534.10      4.32 o
   2   6   5        3.80        3.35      0.49 o
   3   6   5       56.00       52.83      1.36 o
   4   6   5      102.73      109.41      1.80 o
   5   6   5       35.16       38.18      1.34 o
   6   6   5       30.19       29.87      1.36 o
   7   6   5       65.31       69.37      2.57 o
   8   6   5       16.17       17.53      1.88 o
   9   6   5       39.04       36.15      3.33 o
  10   6   5       14.80       16.35      2.64 o
  -6   7   5        3.59        2.12      1.58 o
  -5   7   5        1.50        1.69      1.37 o
  -4   7   5        6.94        5.81      1.37 o
  -3   7   5        1.36        1.46      1.09 o
  -2   7   5        6.40        5.48      1.18 o
  -1   7   5      219.98      223.82      3.14 o
   0   7   5        3.00        3.86      0.66 o
   1   7   5      395.67      396.67      4.07 o
   2   7   5       45.23       49.73      1.34 o
   3   7   5      300.01      289.32      3.30 o
   4   7   5        9.15        9.47      0.79 o
   5   7   5      128.22      133.66      3.02 o
   6   7   5      484.85      455.90      5.91 o
   7   7   5        0.99        1.03      0.97 o
   8   7   5        3.39        2.17      1.20 o
   9   7   5        0.08       -1.26      1.26 o
  10   7   5       16.57       16.00      3.66 o
  -5   8   5        2.29        0.17      1.54 o
  -4   8   5        7.41       10.61      1.54 o
  -3   8   5        8.17        5.49      1.22 o
  -2   8   5       22.81       18.14      1.65 o
  -1   8   5      562.86      523.45      6.83 o
   0   8   5      113.89      116.70      2.40 o
   1   8   5      279.28      252.47      4.00 o
   2   8   5        0.23       -0.51      0.53 o
   3   8   5      220.80      221.06      3.03 o
   4   8   5        5.06        2.63      0.79 o
   5   8   5       89.78       80.85      1.91 o
   6   8   5      278.16      275.96      4.28 o
   7   8   5       56.91       51.68      2.67 o
   8   8   5        9.50        6.93      1.33 o
   9   8   5        0.08        2.42      1.46 o
  10   8   5        2.44        1.79      1.92 o
  -5   9   5       32.01       36.83      3.22 o
  -4   9   5       10.09        8.35      1.96 o
  -3   9   5        7.74        9.39      1.57 o
  -2   9   5        0.44        0.41      1.11 o
  -1   9   5      167.89      157.53      3.72 o
   0   9   5      159.48      159.51      3.30 o
   1   9   5      101.91      102.89      2.57 o
   2   9   5       17.30       13.36      1.03 o
   3   9   5      125.87      113.42      2.51 o
   4   9   5       31.94       32.33      1.40 o
   5   9   5        3.01        2.69      1.01 o
   6   9   5        0.22        1.60      1.01 o
   7   9   5       15.01       17.34      1.58 o
   8   9   5        1.56        1.72      1.22 o
   9   9   5        2.10        2.78      1.44 o
  10   9   5        2.96        1.16      1.79 o
  -4  10   5        2.91        1.24      1.67 o
  -3  10   5        0.69        1.64      1.50 o
  -2  10   5       19.98       16.15      2.55 o
  -1  10   5       79.04       89.40      4.22 o
   0  10   5        0.05       -0.91      1.27 o
   1  10   5       76.93       75.04      2.72 o
   2  10   5       11.22       12.46      1.34 o
   3  10   5      110.20      110.66      2.93 o
   4  10   5       16.15       15.14      1.30 o
   5  10   5        1.08        1.21      1.13 o
   6  10   5       11.85       10.91      1.38 o
   7  10   5       60.07       59.17      2.59 o
   8  10   5      104.26      105.28      3.40 o
   9  10   5        0.03        1.05      1.49 o
  10  10   5        0.32        0.72      1.80 o
  -3  11   5        4.43        3.59      1.79 o
  -2  11   5        0.91       -1.61      1.61 o
  -1  11   5        0.09       -1.47      1.47 o
   0  11   5        6.85        8.77      3.73 o
   1  11   5       17.38       21.84      2.33 o
   2  11   5        0.36        1.59      1.07 o
   3  11   5        2.31        1.37      1.07 o
   4  11   5       14.71       12.95      1.71 o
   5  11   5        4.85        4.21      1.86 o
   6  11   5        0.55       -0.30      1.02 o
   7  11   5        1.05       -1.17      1.17 o
   8  11   5        3.51        0.73      1.23 o
   9  11   5       10.04       11.98      1.85 o
  -3  12   5       21.99       21.27      2.53 o
  -2  12   5       25.09       28.89      3.09 o
  -1  12   5        5.57        4.37      1.97 o
   0  12   5       50.42       44.11      3.93 o
   1  12   5        9.39        8.38      2.39 o
   2  12   5        5.45        3.23      1.74 o
   3  12   5        1.63        3.22      1.41 o
   4  12   5       19.55       17.18      1.95 o
   5  12   5       39.08       31.40      2.73 o
   6  12   5       14.57       10.87      1.77 o
   7  12   5        0.65       -1.19      1.19 o
   8  12   5        1.29        0.24      1.47 o
   9  12   5       20.53       15.52      2.35 o
  -2  13   5        0.28       -1.09      2.04 o
  -1  13   5        4.62        0.72      3.60 o
   0  13   5       34.80       43.27      4.16 o
   1  13   5        1.21        0.32      2.18 o
   2  13   5       21.25       20.26      3.11 o
   3  13   5       13.85       15.23      3.15 o
   4  13   5       18.09       17.07      2.30 o
   5  13   5        8.80        7.13      2.31 o
   6  13   5       11.09       11.88      1.95 o
   7  13   5        1.23        1.04      1.28 o
   8  13   5        2.73       -0.19      1.80 o
   0  14   5        5.58        2.59      2.47 o
   1  14   5       10.31       13.93      2.99 o
   2  14   5        0.06        0.08      2.25 o
   3  14   5        7.90       10.42      2.77 o
   4  14   5       19.75       21.85      3.23 o
   5  14   5        0.17        1.11      2.12 o
   6  14   5        0.76        2.12      2.02 o
   7  14   5        0.19        0.13      2.40 o
   8  14   5        0.56       -0.72      2.35 o
   1  15   5        0.96        3.08      2.61 o
   2  15   5       15.57       12.67      4.92 o
   3  15   5        0.10       -0.63      2.39 o
   4  15   5       19.30       19.27      4.24 o
   5  15   5        0.56        0.37      2.40 o
   6  15   5       18.82       20.80      4.46 o
  -4 -14   6        6.14        8.02      1.70 o
  -3 -14   6        0.03       -0.41      1.54 o
  -2 -14   6       13.17       15.49      2.22 o
  -1 -14   6        0.05       -1.16      2.96 o
   0 -14   6        0.24        0.88      2.23 o
   1 -14   6        0.94        4.43      2.35 o
  -6 -13   6        0.96        0.37      1.61 o
  -5 -13   6        6.64        5.78      1.81 o
  -4 -13   6        8.03        5.02      1.51 o
  -3 -13   6        0.10       -0.38      1.45 o
  -2 -13   6        7.91        8.69      1.85 o
  -1 -13   6        0.52        0.47      1.53 o
   0 -13   6        0.01       -0.08      1.57 o
   1 -13   6        0.36        1.00      1.93 o
   2 -13   6        0.31        5.81      2.31 o
   3 -13   6       24.42       27.82      4.19 o
  -6 -12   6        0.01        0.60      1.31 o
  -5 -12   6        0.64       -0.16      1.26 o
  -4 -12   6       48.49       45.88      2.36 o
  -3 -12   6        2.67        2.14      1.47 o
  -2 -12   6        3.49        3.16      1.51 o
  -1 -12   6        2.31        1.15      1.30 o
   0 -12   6       21.38       20.80      2.05 o
   1 -12   6        2.31       -0.69      1.36 o
   2 -12   6        4.52        2.64      2.18 o
   3 -12   6       30.02       31.42      3.50 o
   4 -12   6        9.66       14.09      2.97 o
  -7 -11   6        5.93        7.54      1.52 o
  -6 -11   6        3.40        4.89      1.35 o
  -5 -11   6       14.60       12.87      1.59 o
  -4 -11   6        1.18        0.41      1.01 o
  -3 -11   6       15.91       17.33      1.65 o
  -2 -11   6       22.40       23.44      1.93 o
  -1 -11   6       42.52       48.15      2.60 o
   0 -11   6        0.53       -0.25      1.15 o
   1 -11   6        7.72       11.99      1.93 o
   2 -11   6        0.46       -1.26      1.26 o
   3 -11   6        9.92       13.57      3.02 o
   4 -11   6       41.95       55.24      5.11 o
   5 -11   6        0.33        1.22      3.27 o
  -7 -10   6        3.55        2.59      1.29 o
  -6 -10   6        0.24        0.31      1.20 o
  -5 -10   6        0.62       -1.01      1.01 o
  -4 -10   6       89.89       92.88      3.23 o
  -3 -10   6       74.86       80.93      2.55 o
  -2 -10   6       54.91       61.10      2.41 o
  -1 -10   6       50.87       43.87      2.39 o
   0 -10   6       23.92       20.37      1.82 o
   1 -10   6        2.29       -0.65      1.22 o
   2 -10   6        9.62       12.22      1.95 o
   3 -10   6       40.11       38.75      4.57 o
   4 -10   6       13.21       16.73      2.98 o
   5 -10   6        2.01        1.13      1.78 o
  -8  -9   6        7.58        9.62      1.58 o
  -7  -9   6        3.92        3.29      1.25 o
  -6  -9   6        3.98        2.63      1.15 o
  -5  -9   6        0.27        0.69      0.97 o
  -4  -9   6        2.13        2.12      0.94 o
  -3  -9   6        0.85        3.06      0.89 o
  -2  -9   6       30.59       33.30      1.73 o
  -1  -9   6        9.13        8.52      1.20 o
   0  -9   6       62.74       59.59      2.52 o
   1  -9   6       58.61       60.37      3.09 o
   2  -9   6        3.90        1.70      1.37 o
   3  -9   6        1.29        1.31      1.44 o
   4  -9   6        2.06        2.67      1.61 o
   5  -9   6        0.84       -0.43      1.56 o
   6  -9   6        0.00       -0.95      1.70 o
  -8  -8   6        8.85        6.53      1.36 o
  -7  -8   6       17.33       15.63      1.57 o
  -6  -8   6       10.14        8.73      1.23 o
  -5  -8   6       20.42       19.38      1.40 o
  -4  -8   6        1.43        1.06      0.87 o
  -3  -8   6       75.46       74.39      2.01 o
  -2  -8   6       32.70       34.92      1.54 o
  -1  -8   6       11.63        9.94      1.08 o
   0  -8   6       36.08       34.60      1.70 o
   1  -8   6      228.30      215.65      4.91 o
   2  -8   6      320.16      311.49      6.01 o
   3  -8   6        1.65       -0.08      1.20 o
   4  -8   6        9.75       10.40      2.19 o
   5  -8   6       46.18       44.92      3.13 o
   6  -8   6        1.20        0.61      1.72 o
   7  -8   6        8.00        4.61      2.58 o
  -8  -7   6       12.54       17.03      2.01 o
  -7  -7   6        4.01        4.19      1.12 o
  -6  -7   6       12.25       15.81      1.32 o
  -5  -7   6       80.19       79.68      2.21 o
  -4  -7   6      106.51      107.60      2.21 o
  -3  -7   6        2.07        1.91      0.65 o
  -2  -7   6       17.27       15.40      0.99 o
  -1  -7   6       99.34       98.45      1.83 o
   0  -7   6        0.73        0.09      0.69 o
   1  -7   6       42.72       35.69      1.66 o
   2  -7   6      126.92      126.85      4.05 o
   3  -7   6      119.45      119.81      2.82 o
   4  -7   6        7.74        5.34      1.20 o
   5  -7   6       20.41       16.67      1.64 o
   6  -7   6        0.73        0.49      1.48 o
   7  -7   6        9.62       13.34      2.32 o
  -8  -6   6       13.05       18.52      1.78 o
  -7  -6   6        3.17        3.39      1.38 o
  -6  -6   6       26.79       26.34      1.45 o
  -5  -6   6      134.51      136.23      2.61 o
  -4  -6   6       73.42       79.06      1.84 o
  -3  -6   6        0.00       -0.26      0.51 o
  -2  -6   6        1.81        2.61      0.55 o
  -1  -6   6        4.92        2.87      0.54 o
   0  -6   6      126.80      125.08      2.00 o
   1  -6   6        6.31        6.44      0.96 o
   2  -6   6      157.04      143.97      2.60 o
   3  -6   6     1136.95     1097.32     10.72 o
   4  -6   6       63.10       60.34      2.55 o
   5  -6   6        0.00       -0.06      0.95 o
   6  -6   6        2.19        3.62      1.34 o
   7  -6   6        1.10        0.87      1.53 o
   8  -6   6       13.76       15.89      2.81 o
  -8  -5   6        0.85        0.36      1.20 o
  -7  -5   6        0.51       -0.97      0.97 o
  -6  -5   6        5.17        3.87      0.99 o
  -5  -5   6        2.49        3.59      0.83 o
  -4  -5   6      516.84      522.95      6.09 o
  -3  -5   6       15.89       13.23      1.00 o
  -2  -5   6      155.99      159.01      1.97 o
  -1  -5   6       52.09       64.21      1.20 o
   0  -5   6        0.14        0.23      0.41 o
   1  -5   6        4.35        3.43      0.68 o
   2  -5   6      112.11      122.15      2.03 o
   3  -5   6      289.04      290.28      3.59 o
   4  -5   6       57.02       61.05      1.88 o
   5  -5   6       71.14       67.20      2.33 o
   6  -5   6        1.06        2.13      1.10 o
   7  -5   6        1.40       -0.83      1.27 o
   8  -5   6       10.59        8.86      1.96 o
  -8  -4   6        0.03        0.11      1.17 o
  -7  -4   6        6.21        6.15      1.23 o
  -6  -4   6       20.71       18.66      1.26 o
  -5  -4   6       13.28       15.44      1.49 o
  -4  -4   6      109.72      107.83      1.73 o
  -3  -4   6       11.34       12.95      0.72 o
  -2  -4   6      394.84      410.44      4.88 o
  -1  -4   6       19.65       21.14      0.76 o
   0  -4   6      116.39      157.28      1.86 o
   1  -4   6      165.89      153.21      1.95 o
   2  -4   6       35.58       42.37      1.12 o
   3  -4   6       16.09       18.78      0.96 o
   4  -4   6        3.09        2.34      0.72 o
   5  -4   6      153.50      144.66      2.79 o
   6  -4   6       14.11       16.58      1.65 o
   7  -4   6       28.45       30.30      2.20 o
   8  -4   6        1.72        0.93      1.41 o
   9  -4   6        0.62       -0.38      1.89 o
  -8  -3   6        3.48        0.91      1.13 o
  -7  -3   6        6.26        3.77      1.12 o
  -6  -3   6       42.46       38.80      1.67 o
  -5  -3   6       33.15       31.12      1.34 o
  -4  -3   6       10.62       12.84      0.78 o
  -3  -3   6      279.74      288.08      3.14 o
  -2  -3   6      125.66      143.88      2.39 o
  -1  -3   6      284.82      265.97      4.35 o
   0  -3   6      218.79      250.44      2.91 o
   1  -3   6        0.02        3.16      0.42 o
   2  -3   6      303.32      313.70      3.42 o
   3  -3   6       93.86      102.51      1.61 o
   4  -3   6       34.85       40.69      1.60 o
   5  -3   6       42.05       46.25      1.75 o
   6  -3   6       41.99       39.41      2.20 o
   7  -3   6       62.51       68.94      3.03 o
   8  -3   6        0.43        1.07      1.29 o
   9  -3   6        0.94        3.75      1.75 o
  -8  -2   6        1.42       -0.74      1.12 o
  -7  -2   6       30.86       32.15      1.83 o
  -6  -2   6      127.00      122.38      2.63 o
  -5  -2   6        5.60        4.16      0.77 o
  -4  -2   6        0.04       -0.10      0.45 o
  -3  -2   6       41.44       42.74      1.08 o
  -2  -2   6        6.30        8.28      0.66 o
  -1  -2   6      156.20      152.45      3.01 o
   0  -2   6      307.16      334.58      5.17 o
   1  -2   6       42.47       37.18      0.91 o
   2  -2   6      271.67      319.32      3.35 o
   3  -2   6        6.40        5.83      0.52 o
   4  -2   6       97.46      105.43      1.79 o
   5  -2   6       17.66       16.76      1.13 o
   6  -2   6        1.69        3.11      0.99 o
   7  -2   6      113.36      115.40      3.40 o
   8  -2   6        0.49       -0.19      1.24 o
   9  -2   6       32.64       31.98      2.48 o
  -8  -1   6        2.03        2.12      1.20 o
  -7  -1   6       29.38       31.05      1.86 o
  -6  -1   6       26.87       26.66      1.50 o
  -5  -1   6       68.12       62.39      1.86 o
  -4  -1   6       81.08       73.76      1.68 o
  -3  -1   6        0.27        1.07      0.44 o
  -2  -1   6       45.11       48.31      1.27 o
  -1  -1   6       70.05       63.06      3.93 o
   0  -1   6       29.26       25.47      1.34 o
   1  -1   6        2.49        1.93      0.36 o
   2  -1   6      196.29      262.87      2.77 o
   3  -1   6       94.82       89.66      1.26 o
   4  -1   6      255.16      265.12      3.64 o
   5  -1   6       30.22       35.75      1.38 o
   6  -1   6       35.72       38.99      1.64 o
   7  -1   6       28.95       30.08      2.00 o
   8  -1   6       38.75       39.38      2.34 o
   9  -1   6        1.43       -0.72      1.36 o
  10  -1   6        4.67        4.70      2.53 o
  -8   0   6        0.94       -1.19      1.19 o
  -7   0   6        0.04       -0.23      1.04 o
  -6   0   6        2.95        1.95      0.89 o
  -5   0   6       61.80       45.63      1.69 o
  -4   0   6      211.58      213.24      2.80 o
  -3   0   6        2.91        3.62      0.51 o
  -2   0   6       10.25        8.15      0.64 o
  -1   0   6      332.75      368.55      8.68 o
   0   0   6       19.64       28.74      1.14 o
   1   0   6      114.67      124.98      1.76 o
   2   0   6       98.09      131.41      1.61 o
   3   0   6      227.88      249.70      2.40 o
   4   0   6       25.11       22.45      0.95 o
   5   0   6        1.20        0.62      0.60 o
   6   0   6       12.76       12.61      1.45 o
   7   0   6       34.73       30.54      1.95 o
   8   0   6        0.91       -0.19      1.21 o
   9   0   6       17.36       17.26      1.93 o
  10   0   6        2.52        2.38      2.22 o
  -8   1   6       17.21       20.86      1.91 o
  -7   1   6        0.01       -0.06      1.06 o
  -6   1   6        4.62        5.90      1.15 o
  -5   1   6        2.64        3.68      0.87 o
  -4   1   6      161.27      150.74      2.51 o
  -3   1   6        0.02       -0.10      0.44 o
  -2   1   6      479.07      483.22      4.75 o
  -1   1   6      479.79      540.67      6.57 o
   0   1   6      269.87      249.64      3.75 o
   1   1   6       13.44        9.81      0.55 o
   2   1   6      376.97      350.54      3.05 o
   3   1   6      365.62      352.89      2.99 o
   4   1   6       10.57       14.16      0.90 o
   5   1   6      168.09      181.08      2.48 o
   6   1   6       60.69       67.39      2.03 o
   7   1   6        9.09        6.15      1.40 o
   8   1   6       19.35       21.09      1.88 o
   9   1   6        2.14        4.08      1.46 o
  10   1   6        2.59        3.52      1.79 o
  -7   2   6       16.52       17.72      1.72 o
  -6   2   6       17.10       17.00      1.68 o
  -5   2   6        9.03        7.43      1.10 o
  -4   2   6      134.95      115.58      2.23 o
  -3   2   6       10.90       13.12      0.74 o
  -2   2   6       42.14       38.60      0.94 o
  -1   2   6        5.55        5.61      0.42 o
   0   2   6       68.33       63.86      1.13 o
   1   2   6      748.28      826.21      6.18 o
   2   2   6       64.33       78.64      1.08 o
   3   2   6       33.14       31.97      0.75 o
   4   2   6      384.20      401.12      3.58 o
   5   2   6      120.23      118.97      1.93 o
   6   2   6        9.97        7.67      0.94 o
   7   2   6       12.06       13.80      1.35 o
   8   2   6        3.41        5.88      1.29 o
   9   2   6        1.50        3.81      2.08 o
  10   2   6        1.19       -0.03      1.58 o
  -7   3   6        5.91        4.18      1.44 o
  -6   3   6        0.04        0.96      1.05 o
  -5   3   6        0.14        0.03      0.92 o
  -4   3   6       16.38       17.87      1.36 o
  -3   3   6      120.08      120.32      2.11 o
  -2   3   6       13.40       15.40      0.76 o
  -1   3   6       37.51       28.56      0.71 o
   0   3   6      105.31       99.35      1.29 o
   1   3   6     1364.76     1402.72     10.28 o
   2   3   6      290.81      293.70      2.78 o
   3   3   6      200.44      224.84      2.03 o
   4   3   6      214.95      200.84      2.27 o
   5   3   6       66.21       63.53      1.84 o
   6   3   6       14.92       20.76      1.28 o
   7   3   6      119.82      119.75      3.21 o
   8   3   6        9.09        9.04      1.41 o
   9   3   6        2.11        2.37      1.34 o
  10   3   6       10.54       10.43      2.01 o
  -7   4   6       19.83       18.92      1.89 o
  -6   4   6        0.07       -0.48      1.14 o
  -5   4   6        7.52        7.94      1.27 o
  -4   4   6        0.73        0.83      0.93 o
  -3   4   6      284.37      262.11      4.05 o
  -2   4   6      105.91      112.67      1.80 o
  -1   4   6      120.78      118.90      1.57 o
   0   4   6       81.59       84.66      1.29 o
   1   4   6      153.08      148.17      1.80 o
   2   4   6      220.16      224.36      2.14 o
   3   4   6      228.00      245.03      2.33 o
   4   4   6       30.98       34.12      0.99 o
   5   4   6      105.97      116.37      1.76 o
   6   4   6       20.75       20.46      1.16 o
   7   4   6       35.90       28.95      1.89 o
   8   4   6       29.78       27.22      2.05 o
   9   4   6        4.68        3.81      1.46 o
  10   4   6       13.27       14.52      2.20 o
  -6   5   6       23.30       26.95      2.03 o
  -5   5   6        1.02        1.25      1.13 o
  -4   5   6       41.06       33.44      2.00 o
  -3   5   6       20.81       20.26      1.51 o
  -2   5   6      203.74      196.35      2.89 o
  -1   5   6       51.49       51.87      1.20 o
   0   5   6       25.22       20.55      0.73 o
   1   5   6      146.30      148.56      2.60 o
   2   5   6       11.91       13.05      0.66 o
   3   5   6      272.39      278.92      2.72 o
   4   5   6      128.03      136.39      1.87 o
   5   5   6       51.82       53.61      1.29 o
   6   5   6        3.64        3.13      0.80 o
   7   5   6      150.59      157.89      3.34 o
   8   5   6        0.01       -0.20      1.21 o
   9   5   6       92.44       87.29      4.23 o
  10   5   6       16.50       16.27      2.27 o
  -6   6   6        0.79        2.79      1.42 o
  -5   6   6       32.96       42.13      2.32 o
  -4   6   6        3.75        4.79      1.26 o
  -3   6   6        7.29       10.16      1.33 o
  -2   6   6        1.74       -0.54      0.96 o
  -1   6   6        2.88        3.65      0.70 o
   0   6   6       36.33       32.77      0.98 o
   1   6   6      129.39      116.74      1.67 o
   2   6   6      681.45      709.57      5.25 o
   3   6   6       39.04       42.61      0.95 o
   4   6   6       17.49       22.76      0.90 o
   5   6   6       14.65       18.57      1.14 o
   6   6   6      270.73      301.09      4.16 o
   7   6   6      105.00      109.54      3.02 o
   8   6   6        0.00       -0.12      1.11 o
   9   6   6        3.69        7.49      1.89 o
  10   6   6       27.73       25.10      2.55 o
  -5   7   6        0.02        1.93      1.36 o
  -4   7   6       13.58       11.08      1.57 o
  -3   7   6        1.29        0.48      1.31 o
  -2   7   6       53.53       58.15      2.26 o
  -1   7   6      701.83      703.62      8.60 o
   0   7   6        0.06       -0.27      0.48 o
   1   7   6      289.35      269.41      3.23 o
   2   7   6      220.53      226.39      2.86 o
   3   7   6       10.09       13.13      0.87 o
   4   7   6       57.74       52.22      1.36 o
   5   7   6       26.06       29.37      1.28 o
   6   7   6       41.91       44.08      1.79 o
   7   7   6       10.44        9.17      1.29 o
   8   7   6        2.72        2.27      1.22 o
   9   7   6        2.84       -1.35      1.35 o
  10   7   6        1.79        3.43      1.73 o
  -5   8   6        3.47        4.61      1.86 o
  -4   8   6        1.18        0.25      1.18 o
  -3   8   6       22.86       26.31      1.87 o
  -2   8   6       87.48       89.96      3.00 o
  -1   8   6      328.41      325.57      7.18 o
   0   8   6        0.12        0.11      0.74 o
   1   8   6       12.67       14.04      0.96 o
   2   8   6       60.63       62.10      1.69 o
   3   8   6        3.27        4.54      0.73 o
   4   8   6       33.91       34.40      1.56 o
   5   8   6        2.11        0.55      0.77 o
   6   8   6        4.34        0.24      0.93 o
   7   8   6       12.60       14.79      1.42 o
   8   8   6       18.13       15.75      1.59 o
   9   8   6        0.13        1.89      1.41 o
  10   8   6        0.00       -1.07      1.60 o
  -4   9   6        5.87        3.40      1.64 o
  -3   9   6        4.39        3.03      1.38 o
  -2   9   6       23.57       20.17      1.83 o
  -1   9   6       66.42       67.14      2.79 o
   0   9   6       80.24       74.54      3.11 o
   1   9   6       66.15       64.91      2.42 o
   2   9   6       19.21       25.52      1.95 o
   3   9   6       39.76       40.50      1.92 o
   4   9   6        3.87        1.98      0.97 o
   5   9   6        5.82        3.66      1.00 o
   6   9   6       50.60       69.74      2.44 o
   7   9   6        4.72        4.03      1.17 o
   8   9   6        9.23        4.47      1.36 o
   9   9   6        0.33       -1.24      1.24 o
  10   9   6        5.46        3.55      1.87 o
  -4  10   6       12.44       15.61      2.24 o
  -3  10   6       21.70       23.19      2.30 o
  -2  10   6        0.02       -0.56      1.21 o
  -1  10   6        1.27        0.72      1.18 o
   0  10   6      138.30      144.86      6.98 o
   1  10   6      255.13      249.17      5.72 o
   2  10   6       78.71       76.57      3.23 o
   3  10   6       72.30       74.01      2.60 o
   4  10   6        0.95       -0.96      0.96 o
   5  10   6        8.05        8.36      1.48 o
   6  10   6        5.43        5.72      1.25 o
   7  10   6        1.74       -0.41      1.52 o
   8  10   6      103.92      102.35      3.34 o
   9  10   6        1.23        1.57      1.37 o
  10  10   6        2.12        2.94      2.08 o
  -3  11   6        1.11        1.93      1.64 o
  -2  11   6        3.95        4.98      1.66 o
  -1  11   6        0.10       -1.33      1.50 o
   0  11   6       17.13       17.53      2.83 o
   1  11   6       64.47       67.08      3.88 o
   2  11   6        1.17        1.70      1.61 o
   3  11   6       15.54       13.18      1.92 o
   4  11   6        8.67        7.45      1.52 o
   5  11   6       93.33       93.74      3.30 o
   6  11   6        0.65       -1.00      1.00 o
   7  11   6        4.83        2.27      1.26 o
   8  11   6       29.22       24.12      1.99 o
   9  11   6        4.75        3.12      2.14 o
  -2  12   6       33.73       38.87      4.73 o
  -1  12   6        1.76        3.46      2.64 o
   0  12   6        1.90       -1.13      2.90 o
   1  12   6       30.92       30.97      4.84 o
   2  12   6       45.45       45.79      4.03 o
   3  12   6        0.22       -0.35      1.83 o
   4  12   6        0.74        0.43      1.54 o
   5  12   6       11.46       14.33      2.16 o
   6  12   6        1.34       -1.23      1.23 o
   7  12   6        1.44        0.64      1.32 o
   8  12   6        5.85        1.29      1.74 o
   9  12   6        0.91        0.79      2.04 o
  -1  13   6       27.11       34.00      5.55 o
   0  13   6        0.00       -2.18      2.18 o
   1  13   6       35.89       40.91      4.09 o
   2  13   6        0.94       -1.96      1.96 o
   3  13   6       47.34       45.61      4.03 o
   4  13   6        2.69        2.75      2.06 o
   5  13   6       27.69       25.76      3.12 o
   6  13   6        7.28        8.21      2.40 o
   7  13   6        1.35        1.08      2.04 o
   8  13   6        0.12       -2.28      2.28 o
   0  14   6        3.54        7.00      2.75 o
   1  14   6        7.84        6.62      2.77 o
   2  14   6        3.29        5.22      2.61 o
   3  14   6        1.17        1.53      2.12 o
   4  14   6        5.06        6.14      3.03 o
   5  14   6        8.45        4.70      2.41 o
   6  14   6        0.02       -0.09      2.22 o
   7  14   6        3.67        4.46      2.40 o
   2  15   6        9.41        7.87      2.90 o
   3  15   6        8.45        2.67      2.57 o
   4  15   6        0.19       -0.45      2.32 o
   5  15   6        0.38       -1.51      2.24 o
   6  15   6        2.54        2.60      2.40 o
  -3 -14   7        1.37        4.45      1.79 o
  -2 -14   7        5.76        2.86      1.80 o
  -1 -14   7        2.47        2.34      2.90 o
   0 -14   7        0.85        3.05      2.10 o
  -5 -13   7        2.91        3.54      2.18 o
  -4 -13   7        0.47       -0.70      1.16 o
  -3 -13   7        0.00        0.06      1.50 o
  -2 -13   7        1.55        1.22      1.47 o
  -1 -13   7       11.95       15.19      2.12 o
   0 -13   7        0.16       -0.73      1.67 o
   1 -13   7        0.05       -1.53      1.53 o
   2 -13   7        0.41       -0.28      2.23 o
  -6 -12   7        1.99        0.53      1.32 o
  -5 -12   7       10.79       12.33      1.87 o
  -4 -12   7       40.78       40.22      2.19 o
  -3 -12   7        7.98       10.38      1.70 o
  -2 -12   7        1.38        1.87      1.47 o
  -1 -12   7        4.81        9.37      1.99 o
   0 -12   7        5.64        6.35      1.71 o
   1 -12   7        1.11        1.52      1.41 o
   2 -12   7        0.98        0.85      1.49 o
   3 -12   7        7.13       11.79      2.70 o
  -6 -11   7        1.46        0.00      1.27 o
  -5 -11   7       25.36       26.57      2.02 o
  -4 -11   7        6.56        4.55      1.21 o
  -3 -11   7       19.79       18.19      1.71 o
  -2 -11   7       10.45        9.07      1.62 o
  -1 -11   7        3.54        3.73      1.49 o
   0 -11   7       33.11       33.34      2.33 o
   1 -11   7        7.02        6.21      1.50 o
   2 -11   7        0.45        0.03      1.51 o
   3 -11   7        7.14        9.95      4.14 o
   4 -11   7       11.04        9.22      2.56 o
  -7 -10   7        6.08        3.29      1.31 o
  -6 -10   7        2.13        0.63      1.18 o
  -5 -10   7        0.03        0.21      1.07 o
  -4 -10   7       23.99       26.57      1.89 o
  -3 -10   7        6.81        4.34      1.23 o
  -2 -10   7      189.55      188.30      4.11 o
  -1 -10   7       21.13       22.39      1.85 o
   0 -10   7       16.19       12.96      2.53 o
   1 -10   7        2.76        3.31      1.51 o
   2 -10   7        4.00        7.07      1.73 o
   3 -10   7       23.00       20.70      3.50 o
   4 -10   7        0.28       -1.29      1.77 o
   5 -10   7       11.92       16.25      3.20 o
  -7  -9   7        0.49        0.94      1.14 o
  -6  -9   7       15.58       16.72      1.65 o
  -5  -9   7        4.31        4.08      1.18 o
  -4  -9   7        5.89        6.32      1.08 o
  -3  -9   7       51.90       52.57      2.04 o
  -2  -9   7        4.39        6.69      1.07 o
  -1  -9   7       14.18       13.56      1.32 o
   0  -9   7       44.01       48.95      2.69 o
   1  -9   7        5.59        3.28      1.32 o
   2  -9   7       32.83       24.66      2.23 o
   3  -9   7       10.07       12.99      2.04 o
   4  -9   7        0.00       -0.63      1.43 o
   5  -9   7        8.63       13.84      2.18 o
   6  -9   7        6.43        9.58      2.28 o
  -7  -8   7       25.30       24.36      1.81 o
  -6  -8   7        7.20        9.13      1.29 o
  -5  -8   7       51.45       57.21      2.09 o
  -4  -8   7      115.13      117.47      2.61 o
  -3  -8   7        0.00       -0.72      0.72 o
  -2  -8   7        7.73        9.25      0.98 o
  -1  -8   7      154.69      132.63      2.61 o
   0  -8   7        6.90        7.10      1.16 o
   1  -8   7       70.64       67.22      3.90 o
   2  -8   7      194.55      194.80      8.58 o
   3  -8   7        0.65        2.10      1.35 o
   4  -8   7        7.98        4.77      1.66 o
   5  -8   7        7.90        9.34      1.90 o
   6  -8   7       25.03       34.54      2.99 o
   7  -8   7        4.07       -1.30      2.15 o
  -7  -7   7        0.27        1.37      1.08 o
  -6  -7   7       11.61       11.20      1.23 o
  -5  -7   7        8.65        6.51      1.01 o
  -4  -7   7       77.87       76.64      2.00 o
  -3  -7   7       26.62       24.85      1.23 o
  -2  -7   7       29.76       26.24      1.27 o
  -1  -7   7        0.21        1.08      0.76 o
   0  -7   7        0.00       -0.48      0.98 o
   1  -7   7       42.73       43.94      2.52 o
   2  -7   7       67.47       62.77      2.43 o
   3  -7   7       64.36       55.83      2.75 o
   4  -7   7       24.18       18.40      1.79 o
   5  -7   7        0.09        2.17      1.34 o
   6  -7   7        3.22        3.61      1.68 o
   7  -7   7        0.39        0.80      1.70 o
  -8  -6   7        3.83        1.50      1.88 o
  -7  -6   7        5.45        2.52      1.42 o
  -6  -6   7       36.76       37.20      1.74 o
  -5  -6   7       27.93       26.99      1.36 o
  -4  -6   7       59.34       64.98      2.20 o
  -3  -6   7       30.42       33.52      1.20 o
  -2  -6   7        0.01        0.20      0.54 o
  -1  -6   7      144.66      155.74      2.10 o
   0  -6   7       26.15       29.22      1.13 o
   1  -6   7       16.96       18.34      1.02 o
   2  -6   7       25.18       26.80      1.49 o
   3  -6   7      837.97      795.43     11.36 o
   4  -6   7        9.79        9.88      1.28 o
   5  -6   7        1.69        2.80      1.33 o
   6  -6   7        0.37       -1.28      1.28 o
   7  -6   7        0.38        0.27      1.44 o
   8  -6   7       15.67       18.48      2.62 o
  -8  -5   7        3.68        1.97      1.42 o
  -7  -5   7       28.13       30.60      1.86 o
  -6  -5   7        0.51        1.02      0.89 o
  -5  -5   7        5.51        5.04      1.25 o
  -4  -5   7      396.97      414.18      5.62 o
  -3  -5   7       21.81       25.20      0.90 o
  -2  -5   7       72.62       69.64      1.87 o
  -1  -5   7        2.57        1.44      0.53 o
   0  -5   7       69.73       67.54      1.22 o
   1  -5   7        9.23        8.12      0.67 o
   2  -5   7       80.64       82.99      1.89 o
   3  -5   7       72.04       70.48      1.99 o
   4  -5   7       59.42       66.12      2.14 o
   5  -5   7       12.58       11.30      1.29 o
   6  -5   7       27.10       27.13      2.20 o
   7  -5   7        5.14        5.01      1.83 o
   8  -5   7        5.30        3.48      2.04 o
  -8  -4   7        0.05        0.56      1.35 o
  -7  -4   7        0.94        0.97      1.09 o
  -6  -4   7       10.63        8.73      1.01 o
  -5  -4   7       98.06       94.50      2.20 o
  -4  -4   7        0.47       -0.05      0.83 o
  -3  -4   7       57.57       63.14      1.30 o
  -2  -4   7        6.20        4.22      0.59 o
  -1  -4   7      151.15      164.68      3.02 o
   0  -4   7      160.43      155.98      2.11 o
   1  -4   7        1.53        1.03      0.51 o
   2  -4   7       43.23       42.94      1.26 o
   3  -4   7       61.18       56.79      1.39 o
   4  -4   7        2.12        3.89      0.75 o
   5  -4   7      255.51      262.62      4.09 o
   6  -4   7       44.81       44.87      2.33 o
   7  -4   7        6.35        8.16      1.67 o
   8  -4   7        7.65        8.18      3.71 o
   9  -4   7        0.03        0.64      2.21 o
  -8  -3   7        5.54        3.58      1.50 o
  -7  -3   7        0.75        0.92      1.03 o
  -6  -3   7       19.64       23.40      1.48 o
  -5  -3   7       45.35       45.15      1.91 o
  -4  -3   7        0.55        0.90      0.58 o
  -3  -3   7        2.77        2.67      0.54 o
  -2  -3   7       69.05       60.15      1.46 o
  -1  -3   7       41.15       38.67      1.40 o
   0  -3   7        3.28        0.41      0.45 o
   1  -3   7      458.44      514.37      4.31 o
   2  -3   7        5.53       10.38      0.68 o
   3  -3   7        2.49        0.24      0.44 o
   4  -3   7        3.28        2.25      0.67 o
   5  -3   7      474.71      468.75      5.85 o
   6  -3   7       88.85       88.30      2.99 o
   7  -3   7       24.33       27.07      2.00 o
   8  -3   7        1.59        1.58      1.49 o
   9  -3   7        5.40        2.97      1.85 o
  -8  -2   7        0.82        1.76      1.42 o
  -7  -2   7        0.53       -0.91      0.91 o
  -6  -2   7       80.68       79.20      2.18 o
  -5  -2   7        0.69        0.18      0.69 o
  -4  -2   7       15.80       14.98      0.89 o
  -3  -2   7       33.77       38.24      1.06 o
  -2  -2   7      178.47      190.83      3.83 o
  -1  -2   7       23.87       24.26      1.07 o
   0  -2   7       19.72       18.85      2.00 o
   1  -2   7        4.27        2.28      0.31 o
   2  -2   7      535.54      564.87      5.31 o
   3  -2   7        0.71        0.40      0.44 o
   4  -2   7       31.45       30.13      1.09 o
   5  -2   7        8.04        9.30      0.99 o
   6  -2   7       37.70       33.50      1.93 o
   7  -2   7        5.41        6.65      1.42 o
   8  -2   7        1.31        1.32      1.27 o
   9  -2   7        9.57        8.12      2.11 o
  -7  -1   7        1.50        0.29      1.01 o
  -6  -1   7        3.57        5.33      1.00 o
  -5  -1   7        6.88        7.02      0.89 o
  -4  -1   7       20.16       18.07      0.87 o
  -3  -1   7       14.73       15.14      0.72 o
  -2  -1   7        9.78       11.35      0.90 o
  -1  -1   7       93.89       85.71      5.96 o
   0  -1   7      360.23      418.05      7.07 o
   1  -1   7      223.01      221.71      2.75 o
   2  -1   7      982.48     1117.85      9.53 o
   3  -1   7       25.30       34.44      0.95 o
   4  -1   7       19.68       23.02      0.94 o
   5  -1   7        2.88        3.11      0.75 o
   6  -1   7       37.72       38.00      2.44 o
   7  -1   7       93.88       94.82      4.78 o
   8  -1   7       25.29       23.20      1.97 o
   9  -1   7        0.64       -0.96      1.48 o
  10  -1   7        0.01        0.14      2.19 o
  -7   0   7        0.27        2.47      1.15 o
  -6   0   7        0.12       -0.19      0.83 o
  -5   0   7      175.40      158.97      2.84 o
  -4   0   7        5.68        3.72      0.85 o
  -3   0   7       44.04       42.79      1.39 o
  -2   0   7       33.18       26.05      0.96 o
  -1   0   7      507.67      465.29     15.09 o
   0   0   7      505.06      530.33      8.71 o
   1   0   7       72.23       66.89      1.02 o
   2   0   7      154.49      149.92      1.76 o
   3   0   7       11.86       13.12      0.64 o
   4   0   7       11.06       11.16      0.71 o
   5   0   7       30.86       35.98      1.49 o
   6   0   7       13.87       14.16      1.28 o
   7   0   7        8.57       14.78      1.55 o
   8   0   7        0.02        0.86      1.29 o
   9   0   7        7.71        9.86      2.06 o
  10   0   7        2.81        2.97      2.53 o
  -7   1   7       14.80       16.94      1.64 o
  -6   1   7       16.37       18.66      1.48 o
  -5   1   7       17.81       14.84      1.19 o
  -4   1   7       39.22       41.86      1.48 o
  -3   1   7      223.36      229.27      2.56 o
  -2   1   7        7.50        6.69      0.79 o
  -1   1   7      224.70      223.10      3.72 o
   0   1   7        0.07        0.37      0.51 o
   1   1   7        4.48        8.37      0.41 o
   2   1   7      818.21      833.07      6.89 o
   3   1   7       13.46       17.42      0.65 o
   4   1   7      235.11      259.47      2.80 o
   5   1   7      137.80      136.61      2.12 o
   6   1   7        0.07       -0.65      0.65 o
   7   1   7        2.20        2.63      1.11 o
   8   1   7        0.07        1.70      1.24 o
   9   1   7       31.00       32.21      2.35 o
  10   1   7        3.44        3.73      1.83 o
  -7   2   7        1.13        2.24      1.28 o
  -6   2   7        0.83       -0.71      0.98 o
  -5   2   7       61.24       63.48      2.30 o
  -4   2   7       68.52       65.26      1.79 o
  -3   2   7      170.53      156.28      2.18 o
  -2   2   7        1.04        1.01      0.40 o
  -1   2   7      675.79      662.37      5.73 o
   0   2   7      184.30      175.48      1.95 o
   1   2   7       55.91       53.49      0.73 o
   2   2   7       23.49       30.21      0.76 o
   3   2   7       45.80       43.86      1.07 o
   4   2   7      118.33      133.30      1.70 o
   5   2   7        4.93        4.13      0.66 o
   6   2   7       54.72       58.10      1.99 o
   7   2   7       52.15       54.49      2.45 o
   8   2   7        0.27       -1.10      1.10 o
   9   2   7        7.47        6.51      1.58 o
  10   2   7        0.05       -0.41      1.72 o
  -7   3   7        1.92        2.38      1.31 o
  -6   3   7        5.13        6.10      1.29 o
  -5   3   7       14.13       14.99      1.43 o
  -4   3   7        0.16       -1.12      1.12 o
  -3   3   7        4.01        3.61      0.78 o
  -2   3   7      420.22      399.44      3.85 o
  -1   3   7      198.69      196.88      2.15 o
   0   3   7       38.45       33.38      0.83 o
   1   3   7       78.53       84.94      1.11 o
   2   3   7        0.58        0.97      0.35 o
   3   3   7        0.52        2.10      0.39 o
   4   3   7       10.88       12.16      0.66 o
   5   3   7        7.87        7.53      0.60 o
   6   3   7       21.77       20.57      1.25 o
   7   3   7       23.25       20.33      1.82 o
   8   3   7       44.50       39.54      2.33 o
   9   3   7       44.77       45.53      2.64 o
  10   3   7        2.15       -0.75      1.52 o
  -6   4   7       30.61       38.64      2.84 o
  -5   4   7        2.67        4.21      1.32 o
  -4   4   7        0.48       -0.16      0.99 o
  -3   4   7        0.26        2.49      1.26 o
  -2   4   7      286.43      263.19      3.20 o
  -1   4   7       45.32       40.33      1.05 o
   0   4   7        6.88       11.28      0.61 o
   1   4   7      206.06      244.17      2.58 o
   2   4   7        6.27        9.07      0.63 o
   3   4   7       21.24       21.87      0.80 o
   4   4   7       10.07       11.40      0.58 o
   5   4   7      138.28      131.38      1.91 o
   6   4   7        0.57        0.08      0.66 o
   7   4   7       13.11       13.89      1.47 o
   8   4   7        2.48        2.49      1.33 o
   9   4   7        1.86        1.65      1.34 o
  10   4   7        1.67        1.93      1.54 o
  -6   5   7        0.95        0.19      1.24 o
  -5   5   7        7.73       11.01      1.50 o
  -4   5   7       40.14       47.05      2.19 o
  -3   5   7       24.43       21.18      1.85 o
  -2   5   7        2.94        1.11      0.80 o
  -1   5   7       43.44       43.49      1.25 o
   0   5   7       11.09       11.18      0.64 o
   1   5   7       95.67       83.69      1.83 o
   2   5   7      619.64      629.17      5.25 o
   3   5   7       82.35       84.36      1.29 o
   4   5   7        5.14        3.58      0.51 o
   5   5   7       10.35       10.26      0.77 o
   6   5   7        4.97        4.71      0.70 o
   7   5   7        3.16        1.72      1.06 o
   8   5   7        0.42       -0.67      1.12 o
   9   5   7       19.83       19.60      2.03 o
  10   5   7        0.39       -1.20      1.54 o
  -5   6   7       25.90       31.51      2.12 o
  -4   6   7       16.49       16.28      1.58 o
  -3   6   7       14.56       14.42      1.44 o
  -2   6   7        2.92        0.88      0.99 o
  -1   6   7        1.12        0.40      0.82 o
   0   6   7       26.69       26.29      1.23 o
   1   6   7       64.58       70.64      1.48 o
   2   6   7      241.94      243.88      2.56 o
   3   6   7      239.91      236.99      2.76 o
   4   6   7      192.25      178.82      2.27 o
   5   6   7      184.55      187.03      3.37 o
   6   6   7        4.91        4.98      0.87 o
   7   6   7        4.33        2.44      1.20 o
   8   6   7        0.78       -0.80      1.25 o
   9   6   7        0.01        0.43      1.43 o
  10   6   7        4.63        3.35      1.77 o
  -5   7   7        2.42        1.99      1.34 o
  -4   7   7        0.01        0.85      1.22 o
  -3   7   7        0.16       -0.72      1.25 o
  -2   7   7        6.45        2.25      1.10 o
  -1   7   7      130.58      130.71      3.07 o
   0   7   7        2.22        3.13      0.82 o
   1   7   7        0.45        0.77      0.72 o
   2   7   7       11.63        9.77      0.79 o
   3   7   7        0.01        1.32      0.62 o
   4   7   7       74.90       78.13      1.87 o
   5   7   7        1.70        1.50      0.72 o
   6   7   7        3.08        0.84      0.87 o
   7   7   7       33.40       44.47      2.05 o
   8   7   7        1.13        2.08      1.23 o
   9   7   7        1.08        1.01      1.50 o
  10   7   7        0.00        0.67      1.57 o
  -4   8   7        0.10        0.40      1.26 o
  -3   8   7        1.73        2.00      1.25 o
  -2   8   7       72.71       64.22      2.67 o
  -1   8   7       32.08       28.83      1.86 o
   0   8   7      593.08      554.98      7.55 o
   1   8   7        9.64       11.18      1.35 o
   2   8   7        9.52       11.54      0.98 o
   3   8   7       72.06       67.33      1.70 o
   4   8   7       10.35        8.76      0.87 o
   5   8   7      120.09      123.28      3.03 o
   6   8   7       44.11       44.33      2.02 o
   7   8   7       12.33       11.59      1.57 o
   8   8   7       21.88       21.84      1.86 o
   9   8   7        1.27        0.88      1.27 o
  10   8   7        0.14        0.47      1.74 o
  -4   9   7        0.29       -1.45      1.45 o
  -3   9   7        1.21        1.14      1.29 o
  -2   9   7       23.40       23.86      1.94 o
  -1   9   7        1.05        0.63      1.14 o
   0   9   7       29.29       27.82      2.19 o
   1   9   7       13.06       13.87      1.86 o
   2   9   7       95.13      102.45      3.56 o
   3   9   7        6.50        7.25      1.36 o
   4   9   7      186.43      180.61      3.15 o
   5   9   7       12.76       10.02      1.12 o
   6   9   7        9.91       10.33      1.29 o
   7   9   7       19.73       16.76      1.55 o
   8   9   7       81.03       74.62      2.93 o
   9   9   7       18.96       19.48      2.38 o
  10   9   7        0.20       -2.18      2.18 o
  -3  10   7        0.01        0.80      2.58 o
  -2  10   7       19.37       20.49      1.94 o
  -1  10   7        1.35        1.46      1.27 o
   0  10   7       10.26        9.24      1.75 o
   1  10   7      613.81      619.65     10.35 o
   2  10   7        2.51        2.27      1.42 o
   3  10   7       37.20       38.18      2.51 o
   4  10   7       47.11       42.92      2.92 o
   5  10   7        6.42        4.89      1.32 o
   6  10   7        1.33        0.05      1.15 o
   7  10   7        1.11       -0.47      1.32 o
   8  10   7       20.77       21.96      2.33 o
   9  10   7        0.00        0.92      1.70 o
  10  10   7        0.03       -2.35      2.35 o
  -2  11   7        7.07        6.26      2.14 o
  -1  11   7        5.44        6.92      2.04 o
   0  11   7       30.41       29.88      3.36 o
   1  11   7       58.57       55.62      3.57 o
   2  11   7       18.42       20.76      2.49 o
   3  11   7        0.20        0.25      3.05 o
   4  11   7        2.71        0.33      1.78 o
   5  11   7        0.40       -0.63      1.43 o
   6  11   7       22.62       24.06      2.32 o
   7  11   7        1.07        0.42      1.52 o
   8  11   7        1.19       -1.57      1.57 o
   9  11   7        0.19        1.35      1.92 o
  -2  12   7        0.00       -1.56      1.89 o
  -1  12   7       23.15       25.84      2.96 o
   0  12   7        2.76        2.39      2.27 o
   1  12   7       27.24       22.07      4.37 o
   2  12   7        2.21        0.63      2.07 o
   3  12   7       16.14       12.31      2.68 o
   4  12   7       12.65       12.04      2.56 o
   5  12   7        0.78        2.25      1.91 o
   6  12   7        2.77        1.98      1.84 o
   7  12   7        0.41       -1.89      1.89 o
   8  12   7        4.45        5.66      2.12 o
   9  12   7        0.02       -0.93      2.43 o
   0  13   7        2.61        0.63      2.49 o
   1  13   7        0.69       -2.22      2.22 o
   2  13   7       44.87       44.88      4.33 o
   3  13   7       44.53       38.59      3.82 o
   4  13   7        0.26        2.87      2.08 o
   5  13   7        0.00       -0.41      1.87 o
   6  13   7        2.66        1.88      2.06 o
   7  13   7        2.30        1.79      2.85 o
   8  13   7        4.21        4.66      2.64 o
   1  14   7        0.42       -1.79      2.29 o
   2  14   7        8.39       14.97      3.79 o
   3  14   7        0.40       -1.68      2.10 o
   4  14   7        1.45        2.55      2.53 o
   5  14   7        5.28        3.73      2.30 o
   6  14   7       16.39       20.07      3.59 o
   7  14   7       10.14        4.09      2.72 o
   3  15   7        2.41        3.15      2.57 o
   4  15   7       14.86       14.84      3.01 o
   5  15   7        4.82        4.25      2.51 o
  -4 -13   8        4.86        8.33      1.51 o
  -3 -13   8        1.16        1.48      1.58 o
  -2 -13   8        9.06        8.04      1.85 o
  -1 -13   8        1.57        3.43      1.83 o
   0 -13   8        0.54       -0.81      1.61 o
   1 -13   8        0.04       -0.48      1.65 o
  -5 -12   8        0.07       -1.01      1.26 o
  -4 -12   8       71.61       77.36      3.25 o
  -3 -12   8        8.92        8.59      2.15 o
  -2 -12   8        0.00       -1.00      1.28 o
  -1 -12   8        0.00       -1.28      1.28 o
   0 -12   8        0.72       -1.31      1.31 o
   1 -12   8        1.78       -1.15      1.42 o
   2 -12   8       10.58        9.23      2.09 o
   3 -12   8        4.99       10.70      3.73 o
  -6 -11   8        0.85        2.33      1.56 o
  -5 -11   8        8.01        8.15      1.49 o
  -4 -11   8       27.05       31.01      2.13 o
  -3 -11   8        0.76        4.04      1.28 o
  -2 -11   8       10.80       13.29      1.75 o
  -1 -11   8        6.61        7.13      1.51 o
   0 -11   8       29.48       29.02      2.33 o
   1 -11   8        4.03        3.55      1.54 o
   2 -11   8        2.07        2.31      1.86 o
   3 -11   8        1.06        2.12      1.85 o
   4 -11   8        0.16        4.07      2.10 o
  -6 -10   8        3.39        4.03      1.32 o
  -5 -10   8       17.64       19.40      1.69 o
  -4 -10   8        6.22        5.89      1.26 o
  -3 -10   8        8.46        9.28      1.64 o
  -2 -10   8      164.91      152.48      3.65 o
  -1 -10   8       14.99       13.89      1.72 o
   0 -10   8       16.22       18.63      1.92 o
   1 -10   8       52.75       52.06      5.76 o
   2 -10   8        3.35        1.31      1.54 o
   3 -10   8        4.43        3.60      1.65 o
   4 -10   8        0.02        0.75      1.86 o
   5 -10   8       16.24       19.30      3.10 o
  -6  -9   8        0.68       -0.20      1.03 o
  -5  -9   8        0.22        0.68      1.03 o
  -4  -9   8        3.59        3.61      1.08 o
  -3  -9   8        8.08        9.80      1.18 o
  -2  -9   8       41.27       34.05      1.77 o
  -1  -9   8        0.05       -0.49      1.17 o
   0  -9   8       47.92       46.03      3.39 o
   1  -9   8        2.26        3.51      1.45 o
   2  -9   8       87.24       84.51      3.64 o
   3  -9   8        7.87       11.98      1.91 o
   4  -9   8        2.56        2.37      1.66 o
   5  -9   8       18.27       25.03      3.18 o
   6  -9   8       25.62       30.85      4.46 o
  -7  -8   8        0.22       -0.45      1.13 o
  -6  -8   8       34.00       37.32      1.97 o
  -5  -8   8        9.64        9.40      2.37 o
  -4  -8   8       12.16       12.43      1.24 o
  -3  -8   8      243.50      252.22      3.80 o
  -2  -8   8        8.15        7.88      1.37 o
  -1  -8   8      294.74      270.90      5.81 o
   0  -8   8       51.27       43.67      2.18 o
   1  -8   8       64.28       67.33      2.67 o
   2  -8   8        0.25       -1.09      1.09 o
   3  -8   8       14.01       13.35      2.04 o
   4  -8   8        0.77        3.02      1.48 o
   5  -8   8       12.87        8.61      2.53 o
   6  -8   8       18.06       26.66      3.71 o
  -7  -7   8        2.51        1.86      1.15 o
  -6  -7   8       40.44       36.79      1.83 o
  -5  -7   8       14.34       13.42      1.26 o
  -4  -7   8        0.00        0.14      0.76 o
  -3  -7   8        8.50        8.83      0.84 o
  -2  -7   8       64.10       57.96      2.25 o
  -1  -7   8       37.72       36.17      1.51 o
   0  -7   8      144.44      136.36      2.90 o
   1  -7   8        6.17        5.84      1.04 o
   2  -7   8       24.85       24.38      1.82 o
   3  -7   8        3.87        4.64      1.47 o
   4  -7   8       16.98       18.71      2.07 o
   5  -7   8        4.14        4.97      1.45 o
   6  -7   8        0.01       -1.00      1.37 o
   7  -7   8        0.57        0.88      1.72 o
  -7  -6   8       15.87       16.92      1.59 o
  -6  -6   8       21.99       21.48      1.40 o
  -5  -6   8       26.04       23.18      1.34 o
  -4  -6   8        5.33        3.88      0.82 o
  -3  -6   8       41.82       41.62      1.41 o
  -2  -6   8        1.01        1.50      0.65 o
  -1  -6   8       51.22       56.75      1.55 o
   0  -6   8      114.71      122.73      2.39 o
   1  -6   8        0.48       -0.78      0.78 o
   2  -6   8        1.56        3.10      0.97 o
   3  -6   8       26.45       23.37      2.04 o
   4  -6   8       17.28       16.64      1.95 o
   5  -6   8        0.10       -0.79      1.20 o
   6  -6   8        0.42       -0.13      1.45 o
   7  -6   8        9.29       10.66      2.11 o
   8  -6   8        6.04        4.73      1.97 o
  -7  -5   8        2.96        1.87      1.25 o
  -6  -5   8        0.94        1.98      1.32 o
  -5  -5   8       74.05       69.33      2.15 o
  -4  -5   8       37.49       41.08      1.65 o
  -3  -5   8      229.93      233.01      3.69 o
  -2  -5   8       50.01       50.56      1.53 o
  -1  -5   8       98.35       94.28      1.95 o
   0  -5   8       57.08       60.77      1.64 o
   1  -5   8        0.25        2.06      0.58 o
   2  -5   8       58.65       66.78      1.70 o
   3  -5   8       71.96       62.01      2.12 o
   4  -5   8      397.38      377.74      6.04 o
   5  -5   8       17.01       20.76      1.90 o
   6  -5   8        3.26        2.01      1.42 o
   7  -5   8        0.00        0.99      1.53 o
   8  -5   8        1.67        6.08      1.99 o
  -7  -4   8        6.30        8.51      1.48 o
  -6  -4   8        2.08        0.67      0.91 o
  -5  -4   8       59.86       64.83      1.98 o
  -4  -4   8       19.99       21.80      1.10 o
  -3  -4   8       76.61       72.56      4.00 o
  -2  -4   8      742.37      710.83      7.10 o
  -1  -4   8        0.48        0.09      0.56 o
   0  -4   8        1.24        1.96      0.48 o
   1  -4   8      169.44      181.55      2.20 o
   2  -4   8        0.13        1.00      0.58 o
   3  -4   8       80.93       84.85      2.00 o
   4  -4   8       41.27       38.91      1.63 o
   5  -4   8      218.40      225.97      4.83 o
   6  -4   8       17.29       17.09      1.99 o
   7  -4   8        0.23       -0.33      1.40 o
   8  -4   8        0.71        0.79      1.65 o
  -7  -3   8        3.72        3.78      1.23 o
  -6  -3   8        4.56        4.12      1.01 o
  -5  -3   8        3.01        2.35      0.87 o
  -4  -3   8       13.86       14.11      1.27 o
  -3  -3   8       64.51       67.02      1.45 o
  -2  -3   8      353.88      337.51      5.08 o
  -1  -3   8        8.36        8.55      0.83 o
   0  -3   8       13.36       15.12      0.90 o
   1  -3   8       16.18       15.62      0.63 o
   2  -3   8       68.26       67.14      1.64 o
   3  -3   8      143.26      134.55      2.20 o
   4  -3   8        4.57        2.52      0.77 o
   5  -3   8      892.13      855.87     11.95 o
   6  -3   8       34.59       33.33      2.25 o
   7  -3   8       11.62       12.20      1.91 o
   8  -3   8        1.13       -0.67      1.50 o
   9  -3   8        1.80        1.92      1.87 o
  -7  -2   8        0.01        0.06      1.17 o
  -6  -2   8        2.41        3.01      1.04 o
  -5  -2   8       26.96       24.64      1.37 o
  -4  -2   8       30.39       30.04      1.22 o
  -3  -2   8        6.77        8.13      1.22 o
  -2  -2   8      539.25      528.60     10.38 o
  -1  -2   8       20.26       17.14      3.73 o
   0  -2   8      352.32      348.35      5.38 o
   1  -2   8       50.09       59.93      1.04 o
   2  -2   8       46.04       48.31      1.13 o
   3  -2   8      555.28      544.54      5.97 o
   4  -2   8        4.33        3.48      0.70 o
   5  -2   8       23.46       21.07      1.39 o
   6  -2   8        3.43        2.94      1.10 o
   7  -2   8        1.69        3.94      1.42 o
   8  -2   8        2.31        2.62      1.58 o
   9  -2   8        0.05       -1.62      1.62 o
  -7  -1   8        0.12       -0.45      1.15 o
  -6  -1   8        0.01        0.73      0.94 o
  -5  -1   8       10.84       15.04      1.22 o
  -4  -1   8        2.72        2.12      0.70 o
  -3  -1   8       22.99       21.73      1.22 o
  -2  -1   8      108.06      113.76      2.83 o
  -1  -1   8       10.22       17.51      3.73 o
   0  -1   8      182.02      175.02      3.33 o
   1  -1   8        4.13        1.23      0.41 o
   2  -1   8      218.12      213.81      2.43 o
   3  -1   8       58.69       66.65      1.42 o
   4  -1   8        3.24        3.23      0.70 o
   5  -1   8       25.45       23.40      1.44 o
   6  -1   8        8.13        6.77      1.16 o
   7  -1   8      221.67      224.34      4.97 o
   8  -1   8       48.33       44.58      3.00 o
   9  -1   8        0.00       -2.04      2.04 o
  -7   0   8        0.32        0.01      1.22 o
  -6   0   8        0.28       -0.95      0.95 o
  -5   0   8        1.10        2.03      0.88 o
  -4   0   8        9.10       10.82      1.00 o
  -3   0   8      548.25      518.00      7.04 o
  -2   0   8       54.99       53.38      1.85 o
  -1   0   8      111.89      111.21      7.08 o
   0   0   8       97.08       93.46      5.17 o
   1   0   8      144.32      130.74      1.89 o
   2   0   8        3.30        5.20      0.48 o
   3   0   8       66.54       76.12      2.69 o
   4   0   8        4.26        5.94      0.62 o
   5   0   8      103.83      103.09      2.14 o
   6   0   8        4.48        2.22      0.97 o
   7   0   8       32.50       31.40      2.00 o
   8   0   8        6.87        4.75      1.53 o
   9   0   8       10.60        7.52      1.95 o
  10   0   8        2.23        2.28      1.95 o
  -7   1   8        2.73        3.15      1.62 o
  -6   1   8        2.72        1.85      1.14 o
  -5   1   8        0.11        0.25      0.79 o
  -4   1   8       72.38       70.81      1.85 o
  -3   1   8       61.98       72.84      1.57 o
  -2   1   8        9.58       13.95      1.06 o
  -1   1   8      128.04      116.10      2.96 o
   0   1   8       23.86       21.33      1.52 o
   1   1   8        9.95       13.02      0.52 o
   2   1   8        4.91        8.48      0.50 o
   3   1   8        5.21        3.92      0.51 o
   4   1   8      215.26      236.22      2.62 o
   5   1   8       61.36       55.47      1.56 o
   6   1   8        2.59        1.14      1.13 o
   7   1   8        0.39       -0.96      0.96 o
   8   1   8       27.81       30.02      2.82 o
   9   1   8       31.62       35.38      3.87 o
  10   1   8       14.84       17.06      2.72 o
  -6   2   8        0.45       -0.19      1.15 o
  -5   2   8        1.19       -0.43      0.94 o
  -4   2   8       23.11       23.06      1.23 o
  -3   2   8      122.00       95.51      2.21 o
  -2   2   8      112.08      103.54      1.93 o
  -1   2   8      204.00      186.12      2.33 o
   0   2   8       52.29       47.57      1.12 o
   1   2   8        1.84        2.20      0.34 o
   2   2   8       73.38       83.60      1.18 o
   3   2   8       16.22       18.46      0.70 o
   4   2   8      110.36      125.38      1.66 o
   5   2   8       28.19       27.96      1.49 o
   6   2   8       31.53       28.65      1.59 o
   7   2   8       11.30        9.56      1.32 o
   8   2   8        0.93       -0.28      1.15 o
   9   2   8        9.23        5.18      2.16 o
  10   2   8        1.96       -1.40      1.59 o
  -6   3   8        0.54        1.05      1.28 o
  -5   3   8        0.45        0.87      0.97 o
  -4   3   8        1.21        2.17      0.93 o
  -3   3   8       13.21        5.13      0.84 o
  -2   3   8        4.23        6.78      0.65 o
  -1   3   8        6.73        6.99      0.50 o
   0   3   8       15.46       14.99      0.63 o
   1   3   8        2.52        2.18      0.42 o
   2   3   8      284.15      286.04      2.64 o
   3   3   8       99.07       97.10      1.57 o
   4   3   8        4.35        5.88      0.60 o
   5   3   8       63.91       66.42      1.48 o
   6   3   8        0.48        0.48      0.81 o
   7   3   8       15.38       17.86      1.55 o
   8   3   8       18.08       16.25      1.94 o
   9   3   8        3.37        3.81      1.51 o
  10   3   8        5.18        3.34      1.85 o
  -6   4   8       17.35       21.99      1.82 o
  -5   4   8        0.00        1.52      1.10 o
  -4   4   8       21.63       23.63      1.57 o
  -3   4   8        0.01        0.27      0.80 o
  -2   4   8       17.69       13.75      1.05 o
  -1   4   8        1.47        0.72      0.49 o
   0   4   8       19.11       20.25      0.85 o
   1   4   8       63.62       71.51      1.52 o
   2   4   8      172.23      177.94      2.33 o
   3   4   8        5.22        5.34      0.55 o
   4   4   8      114.59      107.85      1.66 o
   5   4   8       72.19       73.10      1.53 o
   6   4   8      187.83      194.35      4.83 o
   7   4   8        3.90        2.54      1.17 o
   8   4   8        3.61        4.46      1.40 o
   9   4   8        6.76        4.62      1.60 o
  10   4   8        0.32       -0.24      1.69 o
  -5   5   8        4.00        0.91      1.36 o
  -4   5   8       11.51       12.56      1.51 o
  -3   5   8       66.30       71.75      2.41 o
  -2   5   8       49.10       44.87      1.73 o
  -1   5   8      132.78      123.36      2.64 o
   0   5   8        2.84        3.06      0.57 o
   1   5   8      117.29      114.43      1.77 o
   2   5   8        0.44        0.66      0.51 o
   3   5   8        6.07        5.50      0.57 o
   4   5   8      130.60      129.06      2.06 o
   5   5   8       23.39       23.86      0.94 o
   6   5   8       42.98       40.58      1.57 o
   7   5   8       21.69       23.87      1.66 o
   8   5   8        0.20        0.22      1.15 o
   9   5   8        4.08        3.34      1.52 o
  10   5   8        1.88       -0.62      2.56 o
  -5   6   8        9.62       12.13      1.65 o
  -4   6   8        7.40        9.83      1.43 o
  -3   6   8        4.15        1.70      1.09 o
  -2   6   8        4.98        6.62      1.15 o
  -1   6   8       19.74       15.93      1.17 o
   0   6   8       28.23       26.11      1.28 o
   1   6   8      147.02      154.31      2.62 o
   2   6   8       24.17       26.79      1.02 o
   3   6   8      198.98      200.05      2.43 o
   4   6   8       23.52       26.76      1.22 o
   5   6   8       57.67       61.33      1.71 o
   6   6   8       12.55       13.33      1.05 o
   7   6   8       11.66       11.10      1.36 o
   8   6   8        9.82        9.45      1.67 o
   9   6   8        4.39        4.03      1.82 o
  10   6   8       14.76       14.16      2.42 o
  -5   7   8        0.01       -0.22      1.33 o
  -4   7   8       25.37       30.11      2.08 o
  -3   7   8        3.70        3.85      1.26 o
  -2   7   8        0.47        0.71      1.01 o
  -1   7   8       37.54       39.84      1.90 o
   0   7   8      273.75      263.28      4.17 o
   1   7   8      166.38      163.24      3.31 o
   2   7   8       54.68       58.43      1.91 o
   3   7   8      133.19      126.03      2.38 o
   4   7   8        9.70       11.31      0.99 o
   5   7   8        1.67        0.38      0.89 o
   6   7   8        0.37       -0.16      0.84 o
   7   7   8        2.58        3.39      1.35 o
   8   7   8        0.31       -1.07      1.07 o
   9   7   8        1.29       -1.14      1.47 o
  10   7   8        0.06       -1.22      2.07 o
  -4   8   8        0.10       -1.00      1.20 o
  -3   8   8       28.57       31.11      2.17 o
  -2   8   8        7.05        6.69      1.56 o
  -1   8   8        1.31        3.20      1.08 o
   0   8   8       83.96       78.90      3.12 o
   1   8   8        0.12       -0.55      0.98 o
   2   8   8       65.86       62.08      2.44 o
   3   8   8       17.60       15.20      1.68 o
   4   8   8       69.66       73.86      2.75 o
   5   8   8        6.99        6.36      1.28 o
   6   8   8        2.05        1.94      1.26 o
   7   8   8       13.96       15.55      1.88 o
   8   8   8       14.56       19.94      2.41 o
   9   8   8        0.07        0.26      1.65 o
  10   8   8        0.54        1.18      2.31 o
  -3   9   8       12.25       13.23      2.04 o
  -2   9   8       13.26       12.98      1.84 o
  -1   9   8        0.04        1.37      2.15 o
   0   9   8        3.57        1.41      1.35 o
   1   9   8       55.59       63.20      4.75 o
   2   9   8       70.73       67.52      3.20 o
   3   9   8       40.65       39.53      2.80 o
   4   9   8        3.56        4.12      1.38 o
   5   9   8       89.54       86.64      3.58 o
   6   9   8       13.34       14.91      2.11 o
   7   9   8        5.60        4.36      1.74 o
   8   9   8        3.62        6.80      1.87 o
   9   9   8       11.17       16.38      2.49 o
  10   9   8        0.09       -2.05      2.05 o
  -3  10   8        8.36       10.19      3.01 o
  -2  10   8        1.95        2.47      1.73 o
  -1  10   8        0.31        4.02      1.57 o
   0  10   8        0.08        1.42      1.43 o
   1  10   8        1.32        0.45      1.61 o
   2  10   8       11.51        8.59      1.67 o
   3  10   8        1.41       -0.92      1.45 o
   4  10   8        0.59       -1.31      1.32 o
   5  10   8        6.12        4.45      1.83 o
   6  10   8       27.48       27.63      2.61 o
   7  10   8        2.91        3.36      1.89 o
   8  10   8        0.72        4.49      1.97 o
   9  10   8       14.50       11.00      2.39 o
  -2  11   8        4.45        2.63      1.99 o
  -1  11   8        0.66        2.07      1.83 o
   0  11   8       34.22       35.47      3.16 o
   1  11   8       15.77       10.16      2.32 o
   2  11   8       58.66       49.06      4.79 o
   3  11   8        1.70        4.43      2.07 o
   4  11   8        2.76       -1.22      1.69 o
   5  11   8        0.96        0.04      1.66 o
   6  11   8        0.22        1.45      1.59 o
   7  11   8       14.31       11.26      2.53 o
   8  11   8        1.91        1.81      1.82 o
   9  11   8        0.04       -0.68      1.80 o
  -1  12   8        2.10        0.38      2.42 o
   0  12   8       33.11       33.99      5.02 o
   1  12   8        0.03       -1.26      1.96 o
   2  12   8        0.18       -1.49      1.96 o
   3  12   8       44.77       42.77      3.83 o
   4  12   8        0.89        1.62      1.91 o
   5  12   8       10.96       12.79      2.52 o
   6  12   8       17.92       16.39      2.49 o
   7  12   8        5.14        4.84      2.31 o
   8  12   8       10.54       11.01      2.55 o
   0  13   8        9.41       12.79      3.08 o
   1  13   8        0.75        3.48      2.32 o
   2  13   8        1.77        0.79      2.27 o
   3  13   8      187.47      194.38     14.72 o
   4  13   8       11.42       13.07      2.73 o
   5  13   8        6.22        4.69      2.85 o
   6  13   8       19.46       14.15      3.08 o
   7  13   8       11.84       15.26      2.68 o
   8  13   8        0.19        2.18      2.12 o
   2  14   8        0.54       -0.44      2.44 o
   3  14   8        0.39       -1.91      1.91 o
   4  14   8       10.58       10.77      3.42 o
   5  14   8        1.17        2.84      3.20 o
   6  14   8        6.39        4.52      2.49 o
  -2 -13   9        0.09        1.24      1.61 o
  -1 -13   9        0.37        0.80      1.61 o
   0 -13   9        6.95        7.41      2.04 o
  -4 -12   9        3.71        3.19      1.43 o
  -3 -12   9       12.10       13.66      1.75 o
  -2 -12   9        0.00       -0.49      1.67 o
  -1 -12   9        8.11        3.47      1.66 o
   0 -12   9        6.41        9.63      1.99 o
   1 -12   9        6.09       11.30      2.04 o
   2 -12   9        5.50        6.90      1.92 o
  -5 -11   9        0.38        0.91      1.51 o
  -4 -11   9       54.59       63.36      2.83 o
  -3 -11   9        0.92        1.57      1.13 o
  -2 -11   9        8.04        7.35      1.61 o
  -1 -11   9        5.92        4.77      1.56 o
   0 -11   9       13.72       16.69      2.04 o
   1 -11   9        1.56        0.05      1.44 o
   2 -11   9        6.58        6.21      2.58 o
   3 -11   9        8.45       12.52      2.40 o
   4 -11   9        8.47        8.01      2.90 o
  -5 -10   9        0.46        0.63      1.14 o
  -4 -10   9        9.78       10.77      1.38 o
  -3 -10   9       13.65       11.93      1.39 o
  -2 -10   9        0.04       -0.88      1.06 o
  -1 -10   9        0.74        0.27      1.28 o
   0 -10   9        0.07        0.11      1.99 o
   1 -10   9        2.32        2.02      1.58 o
   2 -10   9        3.24        0.00      1.65 o
   3 -10   9        0.10        0.45      1.69 o
   4 -10   9        0.82       -0.61      2.40 o
   5 -10   9        8.26        6.94      2.98 o
  -6  -9   9        0.03        0.60      1.23 o
  -5  -9   9        2.54        1.88      1.13 o
  -4  -9   9        2.71        2.76      1.02 o
  -3  -9   9        0.01        0.09      0.84 o
  -2  -9   9      191.24      202.63      5.73 o
  -1  -9   9       20.59       19.62      1.73 o
   0  -9   9       17.35       15.99      2.02 o
   1  -9   9       12.56       11.90      2.10 o
   2  -9   9       28.98       30.89      3.61 o
   3  -9   9        0.36        0.98      1.64 o
   4  -9   9        0.93        1.44      1.57 o
   5  -9   9        1.38        5.38      2.33 o
  -6  -8   9        6.88        8.51      1.29 o
  -5  -8   9        2.11        2.31      1.28 o
  -4  -8   9        1.07       -0.62      0.83 o
  -3  -8   9        8.97        7.83      0.96 o
  -2  -8   9       86.94       87.49      2.28 o
  -1  -8   9        3.37        2.71      0.96 o
   0  -8   9        8.20        6.09      1.39 o
   1  -8   9        0.81        2.55      1.42 o
   2  -8   9        4.66        4.69      1.46 o
   3  -8   9       12.64       11.73      1.91 o
   4  -8   9        7.91        7.57      3.17 o
   5  -8   9        9.80        5.72      1.84 o
   6  -8   9        0.21        3.43      2.05 o
  -6  -7   9       37.59       40.01      2.16 o
  -5  -7   9       31.24       28.47      1.53 o
  -4  -7   9        0.42        0.22      0.83 o
  -3  -7   9       28.83       27.96      1.50 o
  -2  -7   9       40.77       48.99      1.65 o
  -1  -7   9        0.62        0.91      1.06 o
   0  -7   9      345.89      325.33      5.44 o
   1  -7   9        0.98       -0.72      0.92 o
   2  -7   9        1.62       -0.38      1.13 o
   3  -7   9       13.10       13.90      1.82 o
   4  -7   9        0.07       -0.68      1.28 o
   5  -7   9       21.52       26.28      2.59 o
   6  -7   9        2.42        2.33      1.71 o
   7  -7   9        0.67        3.57      1.95 o
  -6  -6   9        0.00        0.19      0.90 o
  -5  -6   9       20.32       20.01      1.29 o
  -4  -6   9        1.09        1.71      0.78 o
  -3  -6   9        0.00       -0.62      0.62 o
  -2  -6   9       86.86       76.63      2.06 o
  -1  -6   9        9.86       10.92      1.17 o
   0  -6   9       13.69       21.78      1.80 o
   1  -6   9       69.91       60.04      2.17 o
   2  -6   9       69.95       70.24      2.49 o
   3  -6   9       51.78       44.54      3.71 o
   4  -6   9       24.60       22.18      2.69 o
   5  -6   9        4.72        7.56      1.70 o
   6  -6   9        0.39        1.77      1.47 o
   7  -6   9       21.39       25.33      2.72 o
  -7  -5   9        5.17        7.08      2.10 o
  -6  -5   9        0.58        0.33      0.97 o
  -5  -5   9        0.37        0.02      1.00 o
  -4  -5   9      104.19      105.50      2.31 o
  -3  -5   9      133.88      130.28      2.12 o
  -2  -5   9        0.02       -0.24      0.47 o
  -1  -5   9      244.89      246.56      3.34 o
   0  -5   9       49.53       47.29      1.28 o
   1  -5   9      293.14      259.09      5.01 o
   2  -5   9      222.48      191.23      3.54 o
   3  -5   9       61.04       62.81      2.57 o
   4  -5   9      125.45      118.10      6.62 o
   5  -5   9       73.19       65.83      3.29 o
   6  -5   9        7.51        9.84      2.69 o
   7  -5   9        0.95        1.19      1.57 o
   8  -5   9        1.82        0.23      1.70 o
  -7  -4   9        0.01        2.80      1.40 o
  -6  -4   9       18.04       20.13      1.49 o
  -5  -4   9       20.53       22.77      1.32 o
  -4  -4   9        8.61        8.24      0.85 o
  -3  -4   9        9.26        9.46      0.90 o
  -2  -4   9       70.29       69.07      1.52 o
  -1  -4   9      275.04      277.81      4.79 o
   0  -4   9       20.03       14.73      0.67 o
   1  -4   9      188.42      192.42      2.40 o
   2  -4   9       27.18       29.93      1.27 o
   3  -4   9       64.49       66.87      2.22 o
   4  -4   9        8.78        9.34      1.50 o
   5  -4   9        2.85        4.89      1.34 o
   6  -4   9       45.71       42.91      2.74 o
   7  -4   9        0.29       -1.38      1.39 o
   8  -4   9        1.26        1.26      1.67 o
  -7  -3   9        0.03       -1.03      1.22 o
  -6  -3   9        2.41        3.07      0.98 o
  -5  -3   9       15.90       15.33      1.21 o
  -4  -3   9       82.93       75.27      1.77 o
  -3  -3   9        1.77        1.22      0.60 o
  -2  -3   9      198.11      193.80      6.39 o
  -1  -3   9      147.94      148.37      5.43 o
   0  -3   9       15.06       18.16      1.56 o
   1  -3   9      339.00      354.89      3.93 o
   2  -3   9       74.85       76.23      1.59 o
   3  -3   9      296.53      276.85      4.12 o
   4  -3   9      216.53      199.26      3.82 o
   5  -3   9      190.23      182.57      5.47 o
   6  -3   9       38.44       35.50      2.26 o
   7  -3   9        1.77        2.79      1.94 o
   8  -3   9        1.67        0.19      1.65 o
   9  -3   9        0.57        3.39      2.02 o
  -7  -2   9        6.19        4.55      1.43 o
  -6  -2   9       16.22       19.92      1.81 o
  -5  -2   9       30.28       31.29      1.54 o
  -4  -2   9       46.89       49.58      1.70 o
  -3  -2   9       18.93       16.38      1.31 o
  -2  -2   9      133.35      133.76      4.86 o
  -1  -2   9       34.84       41.90      4.19 o
   0  -2   9       40.79       41.03      1.56 o
   1  -2   9      111.17       96.14      1.82 o
   2  -2   9       77.80       71.58      1.35 o
   3  -2   9      125.46      144.14      2.21 o
   4  -2   9        0.07       -0.76      0.76 o
   5  -2   9       41.04       40.88      2.37 o
   6  -2   9       70.37       74.50      3.03 o
   7  -2   9        6.82        7.87      1.73 o
   8  -2   9        0.96        3.27      1.61 o
   9  -2   9        0.10        0.02      1.70 o
  -6  -1   9        0.06        1.55      1.02 o
  -5  -1   9        0.68        0.27      0.82 o
  -4  -1   9        0.42        1.05      0.70 o
  -3  -1   9      366.88      344.07      5.02 o
  -2  -1   9      151.55      149.67      5.18 o
  -1  -1   9        4.97        6.96      2.79 o
   0  -1   9      943.88      885.12     15.59 o
   1  -1   9        1.98        1.74      0.48 o
   2  -1   9        1.63        1.30      0.49 o
   3  -1   9        2.19        1.46      0.68 o
   4  -1   9       16.93       21.91      1.41 o
   5  -1   9       20.31       21.56      1.52 o
   6  -1   9        4.46        3.40      1.18 o
   7  -1   9      267.98      263.71      6.65 o
   8  -1   9        1.04        2.05      2.21 o
   9  -1   9        0.05       -0.24      1.71 o
  -6   0   9        5.11        6.42      1.60 o
  -5   0   9        0.04       -0.81      0.82 o
  -4   0   9        4.23        2.16      0.77 o
  -3   0   9      142.75      142.22      2.56 o
  -2   0   9       58.51       57.32      2.12 o
  -1   0   9       25.24       26.97      2.44 o
   0   0   9      189.51      192.88      7.42 o
   1   0   9        0.69        1.05      0.46 o
   2   0   9       88.23       83.52      1.42 o
   3   0   9       20.72       25.53      1.00 o
   4   0   9       18.26       20.90      1.05 o
   5   0   9        3.24        1.31      0.78 o
   6   0   9        0.98       -0.93      0.93 o
   7   0   9      114.05       96.84      3.74 o
   8   0   9       22.31       26.60      2.51 o
   9   0   9        7.98        3.65      1.85 o
  -6   1   9        0.17       -0.89      1.11 o
  -5   1   9       10.94       14.06      1.37 o
  -4   1   9        1.01        0.22      0.72 o
  -3   1   9       59.02       49.64      2.05 o
  -2   1   9        0.29        0.82      0.65 o
  -1   1   9      139.35      108.10      2.43 o
   0   1   9        1.43        2.36      0.70 o
   1   1   9       60.59       54.39      1.18 o
   2   1   9      614.73      588.15      5.01 o
   3   1   9        0.64        1.29      0.48 o
   4   1   9       63.32       68.24      1.63 o
   5   1   9       93.82       92.56      2.23 o
   6   1   9        9.97        8.44      1.23 o
   7   1   9       20.06       19.68      1.95 o
   8   1   9       29.99       36.56      2.68 o
   9   1   9       21.45       19.27      2.36 o
  10   1   9        3.54        0.19      1.87 o
  -6   2   9        1.42        0.04      1.19 o
  -5   2   9        0.51        1.84      1.13 o
  -4   2   9        4.74        5.66      1.08 o
  -3   2   9       33.50       29.54      1.26 o
  -2   2   9       11.40        9.80      0.94 o
  -1   2   9       13.17       12.16      0.89 o
   0   2   9       91.57       89.43      1.71 o
   1   2   9      225.16      219.15      2.43 o
   2   2   9      204.90      188.58      2.00 o
   3   2   9       14.83       17.16      0.68 o
   4   2   9      111.15      121.93      1.93 o
   5   2   9       88.22       86.97      1.84 o
   6   2   9        0.05        1.78      0.98 o
   7   2   9       16.09       16.42      2.53 o
   8   2   9       17.60       17.38      2.12 o
   9   2   9       60.80       60.69      3.54 o
  10   2   9       18.20       18.16      2.53 o
  -6   3   9       33.34       40.33      2.69 o
  -5   3   9        1.24        2.23      1.23 o
  -4   3   9        1.99        1.09      1.01 o
  -3   3   9        8.42        5.92      0.95 o
  -2   3   9       15.27       15.19      1.40 o
  -1   3   9       42.50       40.65      1.11 o
   0   3   9       73.47       75.33      1.34 o
   1   3   9        5.24        8.15      0.55 o
   2   3   9      247.06      246.67      3.31 o
   3   3   9      130.82      123.02      1.64 o
   4   3   9        9.22        9.35      0.75 o
   5   3   9        1.15        0.99      0.78 o
   6   3   9        1.68        0.18      0.93 o
   7   3   9       34.94       34.18      2.19 o
   8   3   9        0.02       -1.25      1.25 o
   9   3   9        0.11        0.72      1.60 o
  10   3   9        0.85        0.22      2.03 o
  -5   4   9        0.40        0.35      1.23 o
  -4   4   9        2.19        3.29      1.03 o
  -3   4   9        1.31       -0.77      0.77 o
  -2   4   9       11.93       13.29      1.01 o
  -1   4   9       84.73       83.13      2.05 o
   0   4   9        0.33        0.32      0.51 o
   1   4   9        1.50        0.82      0.59 o
   2   4   9       49.70       54.16      1.18 o
   3   4   9       86.51       85.33      1.43 o
   4   4   9      122.11      123.10      1.96 o
   5   4   9       12.48       11.96      0.95 o
   6   4   9      249.53      264.73      4.63 o
   7   4   9       93.64       97.12      3.48 o
   8   4   9        0.05        0.00      1.28 o
   9   4   9        7.97        6.48      1.88 o
  10   4   9        7.21        6.83      2.14 o
  -5   5   9        3.90        3.44      1.49 o
  -4   5   9        6.33        6.44      1.17 o
  -3   5   9       25.82       26.79      1.61 o
  -2   5   9       22.71       19.80      1.40 o
  -1   5   9      280.37      243.85      3.56 o
   0   5   9       10.19       11.73      0.86 o
   1   5   9      128.48      135.14      2.30 o
   2   5   9       15.09       17.89      0.91 o
   3   5   9       71.35       68.61      1.53 o
   4   5   9       42.06       42.09      1.53 o
   5   5   9        1.09        0.70      0.82 o
   6   5   9        4.32        2.65      0.81 o
   7   5   9       45.58       43.02      2.61 o
   8   5   9        1.79        4.27      1.59 o
   9   5   9        4.61        1.02      3.54 o
  10   5   9        4.13        2.35      2.27 o
  -4   6   9       34.70       47.35      2.36 o
  -3   6   9        0.37        0.45      1.04 o
  -2   6   9        3.75        3.28      1.11 o
  -1   6   9        1.63        2.68      0.97 o
   0   6   9       59.87       57.25      1.92 o
   1   6   9      229.46      203.11      5.52 o
   2   6   9       19.40       22.77      1.29 o
   3   6   9        1.65        2.73      0.83 o
   4   6   9      151.33      144.34      2.90 o
   5   6   9        4.29        6.01      1.27 o
   6   6   9        1.03        1.11      1.17 o
   7   6   9       24.33       24.22      2.36 o
   8   6   9        5.51        7.50      2.12 o
   9   6   9        9.26       10.96      2.50 o
  10   6   9        3.65        3.47      2.46 o
  -4   7   9       14.94       15.96      2.06 o
  -3   7   9        0.24        0.92      1.31 o
  -2   7   9        7.80        9.78      1.54 o
  -1   7   9        8.58        9.38      1.83 o
   0   7   9       64.28       66.28      5.21 o
   1   7   9       48.39       41.81      2.94 o
   2   7   9       38.25       35.18      1.96 o
   3   7   9        0.21        1.19      0.97 o
   4   7   9       11.34       13.54      1.63 o
   5   7   9        0.67        0.68      1.14 o
   6   7   9       14.61       13.43      1.73 o
   7   7   9       21.13       26.81      2.58 o
   8   7   9       23.61       21.34      2.45 o
   9   7   9        0.20        2.19      2.18 o
  10   7   9        0.00       -2.64      2.64 o
  -3   8   9        4.06        6.91      1.65 o
  -2   8   9       18.48       17.91      2.01 o
  -1   8   9        3.94        5.36      1.43 o
   0   8   9       12.42        8.85      1.97 o
   1   8   9        7.47       11.06      1.43 o
   2   8   9       55.86       55.30      2.52 o
   3   8   9        0.79       -0.05      1.56 o
   4   8   9      136.17      140.98      3.91 o
   5   8   9       10.35       15.94      1.85 o
   6   8   9       23.95       19.66      2.10 o
   7   8   9        0.52       -1.28      1.28 o
   8   8   9       20.63       24.35      2.59 o
   9   8   9        2.41        2.93      1.88 o
  10   8   9        0.02        2.11      2.35 o
  -3   9   9       44.40       50.84      3.16 o
  -2   9   9        1.05        2.35      1.52 o
  -1   9   9        2.00        1.99      1.73 o
   0   9   9       22.90       22.84      2.09 o
   1   9   9        7.01        8.10      1.79 o
   2   9   9        1.54        1.32      1.55 o
   3   9   9       11.89        7.26      1.78 o
   4   9   9       37.27       34.36      2.45 o
   5   9   9       33.78       32.29      2.45 o
   6   9   9       41.37       51.76      5.32 o
   7   9   9        7.46        5.95      2.26 o
   8   9   9        1.50        1.61      1.71 o
   9   9   9        0.00        0.79      1.84 o
  -2  10   9        5.06        5.04      1.82 o
  -1  10   9        1.05        0.55      1.46 o
   0  10   9        6.57        9.74      2.07 o
   1  10   9       21.77       23.46      2.52 o
   2  10   9        5.14        7.74      1.92 o
   3  10   9       15.43       15.02      2.53 o
   4  10   9       14.38       10.47      2.53 o
   5  10   9        0.08       -0.79      1.46 o
   6  10   9       80.61       75.66      5.54 o
   7  10   9        5.36        6.81      2.15 o
   8  10   9        1.36       -1.62      1.62 o
   9  10   9       12.19       11.14      2.96 o
  -1  11   9       23.95       26.76      2.85 o
   0  11   9        0.00        2.74      1.88 o
   1  11   9        1.43        1.33      1.80 o
   2  11   9      118.57      118.43      4.79 o
   3  11   9        3.36        2.56      1.89 o
   4  11   9       14.83       16.66      2.72 o
   5  11   9        3.07        2.91      1.75 o
   6  11   9        0.95        0.00      1.62 o
   7  11   9        8.28        9.98      2.27 o
   8  11   9        6.40        5.68      2.08 o
   9  11   9        0.79        1.57      2.40 o
   0  12   9       10.12       12.66      2.92 o
   1  12   9        0.20       -0.16      2.13 o
   2  12   9        2.34        2.73      2.24 o
   3  12   9       46.40       43.41      3.86 o
   4  12   9       23.28       33.21      3.52 o
   5  12   9        2.35        1.08      2.02 o
   6  12   9       11.22        8.61      2.13 o
   7  12   9        8.58        9.26      2.27 o
   8  12   9        1.73       -0.19      2.21 o
   1  13   9        2.77        5.78      2.75 o
   2  13   9        3.57        4.43      2.50 o
   3  13   9       17.14       22.74      4.92 o
   4  13   9       12.73       13.09      2.88 o
   5  13   9        3.25        4.37      2.29 o
   6  13   9        6.57        5.41      3.29 o
   7  13   9       16.69       17.89      3.50 o
   3  14   9        2.02        3.35      2.56 o
   4  14   9        0.38        0.94      2.40 o
   5  14   9        0.05       -0.76      2.24 o
  -2 -12  10        0.01       -0.46      1.42 o
  -1 -12  10        8.55        5.82      1.69 o
   0 -12  10        5.86        2.63      1.58 o
   1 -12  10        6.38        3.47      1.80 o
  -4 -11  10        0.20       -1.23      1.23 o
  -3 -11  10        5.04        5.13      1.23 o
  -2 -11  10        1.30       -0.19      1.35 o
  -1 -11  10        0.01        0.09      1.30 o
   0 -11  10        0.46        0.76      1.34 o
   1 -11  10       19.61       17.25      2.49 o
   2 -11  10        0.18        2.75      1.91 o
   3 -11  10        0.34        1.14      1.83 o
  -4 -10  10        0.19       -0.23      1.07 o
  -3 -10  10        0.89       -0.52      0.96 o
  -2 -10  10        1.22       -0.66      1.43 o
  -1 -10  10       12.80       15.02      1.81 o
   0 -10  10        0.35        1.01      1.28 o
   1 -10  10       27.20       26.32      2.65 o
   2 -10  10        9.73        9.94      3.05 o
   3 -10  10        2.73        1.86      1.91 o
   4 -10  10       13.33       11.98      2.55 o
  -5  -9  10        2.75        1.19      1.24 o
  -4  -9  10        2.42        2.54      1.13 o
  -3  -9  10       25.89       24.51      1.44 o
  -2  -9  10        7.81        7.42      1.18 o
  -1  -9  10        6.89        5.52      1.32 o
   0  -9  10        0.89        1.65      1.42 o
   1  -9  10        9.30       10.04      3.16 o
   2  -9  10        1.69       -1.42      1.42 o
   3  -9  10       13.42       20.01      2.61 o
   4  -9  10        1.35        3.00      2.72 o
   5  -9  10        1.23        2.65      2.42 o
  -5  -8  10       40.78       42.18      2.53 o
  -4  -8  10       10.54       10.25      1.12 o
  -3  -8  10        9.68        8.16      1.05 o
  -2  -8  10       23.59       22.70      1.40 o
  -1  -8  10        5.81        5.83      1.18 o
   0  -8  10        0.54        0.06      1.16 o
   1  -8  10        0.19        0.58      1.35 o
   2  -8  10       12.72        9.63      2.01 o
   3  -8  10        0.89        3.76      1.69 o
   4  -8  10       12.39       12.34      2.35 o
   5  -8  10        5.44        7.53      2.13 o
   6  -8  10        0.21        0.56      3.54 o
  -6  -7  10        7.49        7.16      1.48 o
  -5  -7  10       25.14       26.54      1.52 o
  -4  -7  10        1.07        0.66      0.81 o
  -3  -7  10        5.46        5.05      0.91 o
  -2  -7  10       29.30       27.33      1.32 o
  -1  -7  10        7.58        6.38      0.97 o
   0  -7  10       92.74       71.04      2.55 o
   1  -7  10        0.77        2.07      1.09 o
   2  -7  10        1.74       -0.90      1.25 o
   3  -7  10        8.66        7.71      1.78 o
   4  -7  10        0.49        0.03      1.84 o
   5  -7  10       10.59       12.36      2.30 o
   6  -7  10        0.19        4.26      1.84 o
  -6  -6  10        1.87        1.88      1.07 o
  -5  -6  10        0.04        0.17      0.78 o
  -4  -6  10        8.24        8.43      0.98 o
  -3  -6  10       24.77       25.34      1.21 o
  -2  -6  10        0.04        0.34      0.61 o
  -1  -6  10       89.25       79.09      1.97 o
   0  -6  10      252.58      244.16      4.24 o
   1  -6  10        3.13        2.76      1.01 o
   2  -6  10       31.19       26.79      1.93 o
   3  -6  10       15.37       15.42      1.96 o
   4  -6  10       93.56       92.53      3.89 o
   5  -6  10        0.28        0.44      1.45 o
   6  -6  10        1.41       -0.41      1.75 o
   7  -6  10        0.06        2.04      1.76 o
  -6  -5  10        3.80        7.04      1.38 o
  -5  -5  10        1.57        1.29      1.19 o
  -4  -5  10        2.26        1.66      0.73 o
  -3  -5  10        6.69        8.15      0.74 o
  -2  -5  10       14.40       19.57      1.16 o
  -1  -5  10        6.04        5.12      0.66 o
   0  -5  10      153.66      148.89      2.61 o
   1  -5  10      250.20      219.75      4.65 o
   2  -5  10      215.69      204.95      4.06 o
   3  -5  10        0.67        0.64      0.94 o
   4  -5  10        0.81        1.63      1.56 o
   5  -5  10       21.37       21.54      3.20 o
   6  -5  10        0.00       -0.04      1.45 o
   7  -5  10        8.80        7.65      2.26 o
   8  -5  10        0.00       -0.35      1.66 o
  -6  -4  10        0.88        0.91      1.00 o
  -5  -4  10        3.99        4.31      0.97 o
  -4  -4  10       63.78       65.32      1.75 o
  -3  -4  10        4.43        5.21      1.14 o
  -2  -4  10        3.19        3.36      0.65 o
  -1  -4  10       30.13       27.55      1.13 o
   0  -4  10      138.00      128.89      2.09 o
   1  -4  10        0.69        1.00      0.75 o
   2  -4  10       96.20       86.25      2.17 o
   3  -4  10       76.63       79.34      3.69 o
   4  -4  10      110.23      103.80      3.50 o
   5  -4  10        0.00       -1.25      1.25 o
   6  -4  10        1.32        0.82      1.39 o
   7  -4  10       12.08       11.80      1.99 o
   8  -4  10        0.01       -0.29      1.70 o
  -6  -3  10        3.40        5.13      1.11 o
  -5  -3  10        2.53        3.25      0.91 o
  -4  -3  10       29.30       24.81      1.14 o
  -3  -3  10       73.23       61.40      2.19 o
  -2  -3  10        2.98        6.48      2.98 o
  -1  -3  10      158.00      147.97      4.91 o
   0  -3  10       19.46       16.07      1.14 o
   1  -3  10       29.69       32.58      1.02 o
   2  -3  10       97.52      100.15      2.01 o
   3  -3  10      137.96      127.16      2.80 o
   4  -3  10       44.59       43.65      2.15 o
   5  -3  10        1.09       -0.99      1.35 o
   6  -3  10       31.33       29.08      2.76 o
   7  -3  10       54.71       57.78      3.32 o
   8  -3  10        0.56        0.94      1.83 o
  -6  -2  10        0.60        0.02      0.97 o
  -5  -2  10        4.47        5.76      0.97 o
  -4  -2  10        0.17        0.19      0.63 o
  -3  -2  10        8.22        9.63      3.18 o
  -2  -2  10      133.50      119.00      4.86 o
  -1  -2  10      466.55      434.32     13.97 o
   0  -2  10      155.46      142.42      3.15 o
   1  -2  10      428.36      398.00      4.96 o
   2  -2  10       39.58       35.97      1.43 o
   3  -2  10       10.33       11.98      1.09 o
   4  -2  10      165.52      152.16      3.44 o
   5  -2  10        0.88        0.29      1.06 o
   6  -2  10       55.93       59.67      3.80 o
   7  -2  10       27.64       27.52      2.43 o
   8  -2  10        1.07       -0.24      1.56 o
   9  -2  10        0.92        2.76      1.87 o
  -6  -1  10        0.32       -0.93      1.11 o
  -5  -1  10        2.65        0.48      1.07 o
  -4  -1  10        2.30        2.66      0.73 o
  -3  -1  10        0.14        0.99      0.90 o
  -2  -1  10      218.22      215.34      6.54 o
  -1  -1  10        6.84        5.77      1.84 o
   0  -1  10      330.47      295.89     18.63 o
   1  -1  10      361.16      338.45      3.99 o
   2  -1  10        0.10        0.11      0.47 o
   3  -1  10       56.94       56.97      1.64 o
   4  -1  10       10.06        8.98      1.18 o
   5  -1  10        2.00        2.21      1.04 o
   6  -1  10       11.29       14.17      1.53 o
   7  -1  10      100.95      119.12      4.01 o
   8  -1  10       16.17       19.17      3.06 o
   9  -1  10        0.96       -1.54      1.54 o
  -6   0  10        0.43        0.27      1.36 o
  -5   0  10        0.92        0.95      0.91 o
  -4   0  10        0.18        0.20      0.72 o
  -3   0  10       45.55       47.50      1.74 o
  -2   0  10        0.48        0.30      1.92 o
  -1   0  10       40.32       44.73      3.19 o
   0   0  10      703.37      675.25     14.58 o
   1   0  10        1.03       -0.18      0.50 o
   2   0  10        4.80        4.25      0.49 o
   3   0  10       82.56       87.06      1.83 o
   4   0  10        1.29        1.16      0.83 o
   5   0  10       58.25       60.06      2.08 o
   6   0  10       70.86       60.27      3.07 o
   7   0  10       54.94       55.70      3.05 o
   8   0  10       43.23       46.47      4.22 o
   9   0  10        4.08        6.45      1.91 o
  -6   1  10        2.14        2.31      1.39 o
  -5   1  10        7.55       10.31      1.25 o
  -4   1  10       10.02        8.95      0.94 o
  -3   1  10        6.48        3.67      0.75 o
  -2   1  10       26.75       26.06      1.27 o
  -1   1  10       34.96       33.07      1.55 o
   0   1  10        1.47        2.61      0.58 o
   1   1  10        6.29       10.68      0.63 o
   2   1  10       81.26       81.98      1.39 o
   3   1  10      394.83      383.39      4.47 o
   4   1  10       25.61       23.13      1.26 o
   5   1  10      153.22      156.19      3.11 o
   6   1  10       39.69       39.72      2.11 o
   7   1  10       25.12       24.61      2.23 o
   8   1  10        0.08       -1.42      1.42 o
   9   1  10       23.36       23.92      2.59 o
  -5   2  10       12.82       12.66      1.53 o
  -4   2  10       10.98       19.59      1.56 o
  -3   2  10        0.11       -0.22      0.69 o
  -2   2  10        0.42       -0.65      0.65 o
  -1   2  10       95.37       93.51      2.31 o
   0   2  10       56.14       51.70      1.20 o
   1   2  10       28.15       25.42      0.90 o
   2   2  10      655.22      648.16      5.30 o
   3   2  10       25.57       22.98      0.98 o
   4   2  10        8.67        8.70      0.99 o
   5   2  10       70.23       72.12      2.52 o
   6   2  10        0.20        0.20      1.05 o
   7   2  10       46.25       40.03      2.81 o
   8   2  10        0.15        0.38      1.35 o
   9   2  10       79.52       80.05      3.99 o
  10   2  10        4.64        8.23      2.14 o
  -5   3  10        9.82       14.28      1.64 o
  -4   3  10        7.87       11.17      1.42 o
  -3   3  10        1.08        0.92      1.19 o
  -2   3  10        7.93        5.32      0.86 o
  -1   3  10      288.84      260.38      3.36 o
   0   3  10       15.43       16.20      1.24 o
   1   3  10        6.24        6.21      0.56 o
   2   3  10       19.43       20.61      0.75 o
   3   3  10       29.73       33.17      1.18 o
   4   3  10       29.29       28.41      1.74 o
   5   3  10       16.42       15.03      1.28 o
   6   3  10        0.58        0.63      0.99 o
   7   3  10       45.43       52.11      2.55 o
   8   3  10        6.70        5.93      2.47 o
   9   3  10        3.32        1.85      1.67 o
  10   3  10        4.09        4.91      2.44 o
  -5   4  10        0.06        1.32      1.38 o
  -4   4  10       14.59       15.87      2.08 o
  -3   4  10        0.44        2.17      1.07 o
  -2   4  10       11.65       16.10      1.25 o
  -1   4  10        0.19        0.55      0.76 o
   0   4  10       57.23       49.86      1.45 o
   1   4  10       70.48       65.75      1.90 o
   2   4  10        0.93        0.63      0.58 o
   3   4  10       14.96       16.10      0.94 o
   4   4  10      284.38      286.13      3.63 o
   5   4  10        0.13        0.22      0.75 o
   6   4  10       46.02       48.66      2.50 o
   7   4  10        0.46       -1.28      1.28 o
   8   4  10        0.24       -1.62      1.62 o
   9   4  10        0.26        0.90      2.07 o
  10   4  10       22.97       26.13      3.45 o
  -4   5  10        2.08        1.15      1.42 o
  -3   5  10        3.21        4.90      1.38 o
  -2   5  10       29.73       35.17      1.75 o
  -1   5  10       13.25       10.49      1.04 o
   0   5  10        0.05       -0.68      0.81 o
   1   5  10      296.38      281.62      4.57 o
   2   5  10        9.78       11.81      0.92 o
   3   5  10       82.76       83.47      1.83 o
   4   5  10      197.84      185.11      3.15 o
   5   5  10        2.63        2.46      0.94 o
   6   5  10        7.07        3.98      1.36 o
   7   5  10        1.54        2.28      1.62 o
   8   5  10        0.73        0.22      1.69 o
   9   5  10        0.15        0.21      2.76 o
  10   5  10        1.91        0.48      2.27 o
  -4   6  10        2.48        1.23      1.54 o
  -3   6  10        0.06        0.55      1.33 o
  -2   6  10        3.91        7.18      1.46 o
  -1   6  10        0.23        0.38      1.01 o
   0   6  10       27.03       27.13      2.53 o
   1   6  10       10.82       10.34      1.17 o
   2   6  10       70.47       75.18      2.42 o
   3   6  10       97.82       89.51      2.39 o
   4   6  10      104.43      105.96      2.57 o
   5   6  10       31.04       31.21      1.92 o
   6   6  10        6.13        6.35      1.53 o
   7   6  10        6.75        6.36      1.71 o
   8   6  10        8.14        3.54      1.91 o
   9   6  10        4.95        8.35      2.95 o
  10   6  10        1.82        1.57      2.30 o
  -3   7  10        4.79        3.48      1.69 o
  -2   7  10        0.51        1.75      1.33 o
  -1   7  10        3.77        3.13      1.25 o
   0   7  10        5.22        5.12      1.50 o
   1   7  10        4.70        5.05      1.51 o
   2   7  10       11.62       11.76      1.46 o
   3   7  10       68.95       71.74      2.48 o
   4   7  10       66.14       67.78      2.98 o
   5   7  10       75.51       72.33      3.13 o
   6   7  10       51.89       48.89      2.81 o
   7   7  10        8.50        7.32      2.19 o
   8   7  10       20.48       25.06      3.33 o
   9   7  10       10.59       12.68      2.27 o
  10   7  10        1.18        2.40      2.44 o
  -3   8  10        1.79        2.47      1.63 o
  -2   8  10        0.32        1.07      1.32 o
  -1   8  10        8.49       11.11      2.30 o
   0   8  10        1.50        0.15      1.27 o
   1   8  10       37.13       37.47      2.74 o
   2   8  10       16.44       16.36      1.92 o
   3   8  10        0.40        2.48      1.51 o
   4   8  10       49.90       49.81      2.74 o
   5   8  10      226.68      228.41      5.26 o
   6   8  10       83.57       84.33      3.58 o
   7   8  10        0.14       -1.31      1.31 o
   8   8  10        4.04        3.84      1.94 o
   9   8  10       23.02       25.99      2.97 o
  -2   9  10       47.58       72.80      3.55 o
  -1   9  10       11.53       16.23      2.01 o
   0   9  10        1.22        0.60      1.38 o
   1   9  10       28.43       32.10      2.70 o
   2   9  10        0.12       -0.21      1.42 o
   3   9  10        3.24        3.77      1.67 o
   4   9  10        1.13        0.81      1.37 o
   5   9  10        0.06       -0.19      1.31 o
   6   9  10        8.79        8.68      1.97 o
   7   9  10       12.49       14.38      2.69 o
   8   9  10        4.62        3.90      1.88 o
   9   9  10        0.00       -1.02      1.91 o
  -1  10  10        0.38        0.93      1.61 o
   0  10  10        0.00        1.74      2.65 o
   1  10  10        1.01       -1.52      1.62 o
   2  10  10        9.30       10.84      2.42 o
   3  10  10       60.32       62.39      4.25 o
   4  10  10        5.09        7.10      1.88 o
   5  10  10        8.19        8.03      1.99 o
   6  10  10        3.69        2.38      1.59 o
   7  10  10        6.30        6.10      2.00 o
   8  10  10        0.91        2.89      2.02 o
   9  10  10        0.23       -0.10      1.92 o
   0  11  10        0.36        3.46      2.02 o
   1  11  10        0.28        3.46      1.87 o
   2  11  10        0.04        1.72      1.79 o
   3  11  10        6.06        7.18      2.08 o
   4  11  10        7.96        5.12      2.57 o
   5  11  10        0.09       -1.51      1.57 o
   6  11  10       20.14       17.83      2.47 o
   7  11  10        3.80        6.84      2.06 o
   8  11  10        0.35       -0.70      1.85 o
   1  12  10        2.30        2.30      2.24 o
   2  12  10        0.00       -0.62      2.15 o
   3  12  10        2.39        7.11      2.44 o
   4  12  10       14.25       21.14      3.66 o
   5  12  10        2.92        1.33      1.94 o
   6  12  10        8.56        8.20      2.96 o
   7  12  10       24.08       26.38      2.97 o
   3  13  10        1.67        2.24      2.35 o
   4  13  10       14.52        8.62      3.00 o
   5  13  10        2.71       -1.29      3.82 o
   6  13  10       13.37       12.91      4.62 o
  -2 -11  11        1.83        0.50      1.51 o
  -1 -11  11        0.64       -0.33      1.37 o
   0 -11  11        0.05        0.31      1.37 o
   1 -11  11       16.55       20.13      4.48 o
   2 -11  11       17.79       18.44      2.66 o
  -3 -10  11        0.10       -1.01      1.01 o
  -2 -10  11        0.34        1.60      1.28 o
  -1 -10  11        3.17        3.17      1.34 o
   0 -10  11        2.80        0.56      1.37 o
   1 -10  11       10.05       11.86      2.13 o
   2 -10  11        0.45       -0.81      1.64 o
   3 -10  11        5.74        5.28      2.05 o
  -4  -9  11        0.97        1.41      1.17 o
  -3  -9  11        0.94       -0.27      0.94 o
  -2  -9  11        2.89        0.63      0.95 o
  -1  -9  11       38.26       42.32      3.23 o
   0  -9  11        1.56        3.76      1.85 o
   1  -9  11        0.03        1.61      1.51 o
   2  -9  11        5.27        4.07      2.29 o
   3  -9  11       15.24       15.88      2.44 o
   4  -9  11        2.85       -1.05      1.61 o
  -4  -8  11       10.20       12.44      1.27 o
  -3  -8  11        3.08        1.95      0.91 o
  -2  -8  11        0.13        0.70      0.89 o
  -1  -8  11        7.62        5.45      1.28 o
   0  -8  11        0.11       -1.09      1.09 o
   1  -8  11        4.03        1.10      1.42 o
   2  -8  11        4.33        5.47      2.17 o
   3  -8  11        0.01        1.73      1.62 o
   4  -8  11        1.61       -0.41      1.66 o
   5  -8  11        2.28        7.22      2.35 o
  -5  -7  11        1.39       -0.94      0.98 o
  -4  -7  11        0.46        0.66      0.83 o
  -3  -7  11        3.34        1.88      0.81 o
  -2  -7  11        1.40        2.34      0.82 o
  -1  -7  11       50.79       46.59      1.85 o
   0  -7  11        1.76        1.68      1.01 o
   1  -7  11        5.26        4.58      1.28 o
   2  -7  11        5.75        4.71      1.64 o
   3  -7  11       12.57       10.63      1.91 o
   4  -7  11       10.87       11.20      2.18 o
   5  -7  11        7.86        7.14      2.12 o
   6  -7  11        2.43        2.06      3.74 o
  -5  -6  11        0.55       -0.47      0.86 o
  -4  -6  11        1.84        0.61      0.95 o
  -3  -6  11        7.76        8.10      0.85 o
  -2  -6  11        0.62        0.14      0.58 o
  -1  -6  11        3.84        3.90      0.86 o
   0  -6  11        2.01        2.49      0.91 o
   1  -6  11       49.09       48.89      2.28 o
   2  -6  11       19.16       23.46      1.85 o
   3  -6  11        4.39        4.13      1.64 o
   4  -6  11        0.89        0.75      1.58 o
   5  -6  11        2.16        0.21      2.50 o
   6  -6  11        4.27        2.98      2.98 o
   7  -6  11        0.03        2.53      2.60 o
  -5  -5  11       12.75       14.36      1.18 o
  -4  -5  11        0.50        0.32      0.73 o
  -3  -5  11        7.49        9.07      0.78 o
  -2  -5  11       35.03       33.56      1.45 o
  -1  -5  11        8.03        9.24      0.77 o
   0  -5  11       30.07       27.68      1.20 o
   1  -5  11       18.46       14.07      1.23 o
   2  -5  11       69.76       62.88      2.53 o
   3  -5  11       17.65       20.07      1.85 o
   4  -5  11        0.13       -0.67      1.42 o
   5  -5  11        0.90        0.04      1.48 o
   6  -5  11       10.96       12.92      2.79 o
   7  -5  11        2.39        5.81      2.05 o
  -5  -4  11       13.60       15.73      1.52 o
  -4  -4  11        0.90        1.18      0.90 o
  -3  -4  11       26.72       24.55      1.59 o
  -2  -4  11        0.20        0.19      0.79 o
  -1  -4  11        4.58        5.15      0.71 o
   0  -4  11        0.46        0.40      0.53 o
   1  -4  11        0.31        0.28      0.72 o
   2  -4  11      107.49       99.47      2.57 o
   3  -4  11        6.44        6.03      1.23 o
   4  -4  11       30.98       33.76      2.85 o
   5  -4  11        0.01       -0.68      2.18 o
   6  -4  11        0.01        1.49      1.96 o
   7  -4  11       13.20       16.00      2.72 o
   8  -4  11        0.58       -1.36      2.08 o
  -5  -3  11        1.65        3.47      0.96 o
  -4  -3  11       13.91       16.75      2.27 o
  -3  -3  11       14.13       13.78      1.85 o
  -2  -3  11        2.33        8.94      3.73 o
  -1  -3  11        2.94        6.71      3.35 o
   0  -3  11        0.19        0.06      0.62 o
   1  -3  11       19.79       23.02      1.10 o
   2  -3  11      112.47      116.51      2.36 o
   3  -3  11        5.61        2.71      1.09 o
   4  -3  11        0.01       -0.45      1.24 o
   5  -3  11       11.41       14.23      7.83 o
   6  -3  11        0.26       -0.06      1.39 o
   7  -3  11       25.89       28.30      2.59 o
   8  -3  11        0.03       -1.24      1.52 o
  -5  -2  11        6.78        7.69      1.01 o
  -4  -2  11       13.63       15.24      1.11 o
  -3  -2  11        0.64        0.44      1.07 o
  -2  -2  11        7.68        3.56      2.06 o
  -1  -2  11       88.86       70.06      7.45 o
   0  -2  11        0.32        0.86      0.62 o
   1  -2  11       50.10       49.42      1.77 o
   2  -2  11      113.75      107.27      2.35 o
   3  -2  11       65.79       61.46      2.12 o
   4  -2  11       62.19       52.84      2.49 o
   5  -2  11        6.12        4.37      1.57 o
   6  -2  11       11.38       11.05      1.59 o
   7  -2  11        1.90        0.12      1.37 o
   8  -2  11        1.39        2.56      1.65 o
  -5  -1  11        0.97        1.27      0.96 o
  -4  -1  11        0.01        0.99      0.71 o
  -3  -1  11       12.84       12.83      1.53 o
  -2  -1  11        1.51        1.22      1.79 o
  -1  -1  11       11.67       11.49      2.33 o
   0  -1  11        0.36        2.24      2.98 o
   1  -1  11        0.21       -0.25      0.52 o
   2  -1  11      148.54      138.64      2.21 o
   3  -1  11       93.51       96.32      2.39 o
   4  -1  11        0.66        1.42      1.34 o
   5  -1  11        9.31       12.47      1.61 o
   6  -1  11       12.49        8.16      1.57 o
   7  -1  11        7.82        5.05      1.65 o
   8  -1  11        1.41       -1.37      1.37 o
   9  -1  11        1.01       -0.70      1.73 o
  -5   0  11        6.67        7.81      1.18 o
  -4   0  11        3.68        5.69      1.07 o
  -3   0  11        0.82        1.34      0.94 o
  -2   0  11        4.27        5.36      2.06 o
  -1   0  11        5.64        8.37      2.79 o
   0   0  11      138.84      123.56      4.40 o
   1   0  11      121.76      120.56      1.88 o
   2   0  11       30.92       31.63      1.19 o
   3   0  11        8.53        8.43      1.06 o
   4   0  11       37.60       33.75      1.66 o
   5   0  11      156.75      150.57      4.14 o
   6   0  11       91.05       88.98      3.40 o
   7   0  11        2.16        1.72      1.32 o
   8   0  11       24.44       16.23      2.15 o
   9   0  11       16.60       17.20      2.76 o
  -5   1  11       13.40       16.03      1.73 o
  -4   1  11        3.30        3.35      0.94 o
  -3   1  11       18.08       20.51      1.05 o
  -2   1  11        0.08       -0.11      0.80 o
  -1   1  11       17.89       13.37      1.42 o
   0   1  11        3.17        3.16      0.69 o
   1   1  11      143.71      132.70      2.09 o
   2   1  11       86.84       81.38      1.65 o
   3   1  11       80.41       84.76      2.98 o
   4   1  11      128.88      129.15      2.59 o
   5   1  11       43.91       42.92      2.54 o
   6   1  11        0.37        1.17      1.13 o
   7   1  11        1.42       -1.16      1.16 o
   8   1  11        7.29        7.03      1.72 o
   9   1  11       15.97       15.64      2.35 o
  -5   2  11       20.50       23.73      2.14 o
  -4   2  11        4.99        5.28      1.18 o
  -3   2  11       17.82       23.47      1.52 o
  -2   2  11       10.71        7.19      1.18 o
  -1   2  11        0.11        0.38      0.47 o
   0   2  11       58.71       53.82      1.36 o
   1   2  11        3.31        1.02      0.60 o
   2   2  11      367.17      345.21      3.92 o
   3   2  11      239.71      217.52      3.14 o
   4   2  11        3.16        1.12      0.77 o
   5   2  11        0.02       -1.10      1.10 o
   6   2  11       48.76       46.63      2.83 o
   7   2  11       35.29       37.90      2.81 o
   8   2  11        0.01       -1.69      1.69 o
   9   2  11       55.62       52.49      4.22 o
  -4   3  11        3.29        5.04      1.40 o
  -3   3  11        0.09        0.22      1.05 o
  -2   3  11        8.92       11.09      1.11 o
  -1   3  11       34.59       32.18      1.44 o
   0   3  11       64.48       61.30      1.94 o
   1   3  11        3.35        3.87      0.74 o
   2   3  11       57.02       51.62      1.39 o
   3   3  11        5.66        5.15      0.79 o
   4   3  11        0.96        1.65      0.72 o
   5   3  11       22.52       22.12      1.43 o
   6   3  11        1.61        0.48      1.35 o
   7   3  11        1.51        1.92      1.61 o
   8   3  11       27.21       34.07      4.34 o
   9   3  11        0.09       -0.78      2.05 o
  -4   4  11        1.72        1.54      1.39 o
  -3   4  11        2.09        2.47      1.29 o
  -2   4  11        1.48        2.86      1.25 o
  -1   4  11       21.13       13.89      1.31 o
   0   4  11       14.34       12.52      1.00 o
   1   4  11       27.75       31.71      1.24 o
   2   4  11       40.74       40.82      1.38 o
   3   4  11       25.60       21.87      1.14 o
   4   4  11        7.99        5.92      0.96 o
   5   4  11      210.04      206.81      3.78 o
   6   4  11        3.08        0.19      1.34 o
   7   4  11       10.61       11.69      2.04 o
   8   4  11       33.72       35.49      3.43 o
   9   4  11        1.03       -2.24      2.24 o
  -4   5  11       23.06       29.50      3.01 o
  -3   5  11        5.84        7.74      1.56 o
  -2   5  11        2.37       -0.82      1.30 o
  -1   5  11        5.23        1.52      1.37 o
   0   5  11        5.27        8.07      1.18 o
   1   5  11        6.38        8.86      1.08 o
   2   5  11        0.51       -0.67      0.67 o
   3   5  11       99.64       96.29      2.95 o
   4   5  11      208.00      202.24      3.38 o
   5   5  11       44.00       45.44      2.05 o
   6   5  11        0.50       -0.34      1.13 o
   7   5  11        6.02        2.90      1.46 o
   8   5  11        0.57       -0.50      1.69 o
   9   5  11        5.25       -0.07      2.60 o
  -3   6  11       11.17       11.48      2.06 o
  -2   6  11        0.00        1.32      1.60 o
  -1   6  11        0.14        0.27      1.31 o
   0   6  11        5.08        3.18      1.11 o
   1   6  11       83.36       82.44      3.88 o
   2   6  11       22.24       21.73      1.50 o
   3   6  11       34.01       36.14      1.88 o
   4   6  11       10.06       11.85      1.31 o
   5   6  11       33.48       35.09      2.04 o
   6   6  11        4.01        4.65      1.46 o
   7   6  11        5.68        4.10      1.69 o
   8   6  11       15.06       14.76      2.33 o
   9   6  11        7.12        4.38      2.35 o
  -3   7  11        7.12       12.92      1.99 o
  -2   7  11        0.73        0.91      1.46 o
  -1   7  11        8.65        6.93      1.86 o
   0   7  11        0.15        0.13      1.09 o
   1   7  11       14.77       12.48      1.68 o
   2   7  11        2.50        2.79      1.08 o
   3   7  11        0.62       -0.07      0.93 o
   4   7  11       66.02       72.30      2.99 o
   5   7  11       26.53       27.29      1.98 o
   6   7  11       88.79       96.37      3.76 o
   7   7  11        3.70        2.21      1.61 o
   8   7  11       11.36       12.61      2.58 o
   9   7  11        0.22        0.03      1.83 o
  -2   8  11        0.03        0.87      1.59 o
  -1   8  11        0.21        0.53      1.31 o
   0   8  11       11.43       10.42      1.61 o
   1   8  11       23.80       21.68      2.25 o
   2   8  11        9.56       12.16      1.87 o
   3   8  11       13.78       16.55      2.04 o
   4   8  11        1.38        0.82      1.47 o
   5   8  11        0.25       -0.28      1.35 o
   6   8  11        2.99        3.04      1.50 o
   7   8  11        8.02        8.96      1.95 o
   8   8  11        0.00       -1.30      1.73 o
   9   8  11        2.76        4.74      1.99 o
  -1   9  11        3.35        5.29      1.56 o
   0   9  11        6.45       10.74      3.10 o
   1   9  11        1.47        1.35      1.64 o
   2   9  11       22.86       25.08      2.46 o
   3   9  11       19.63       23.72      4.37 o
   4   9  11        0.07        0.79      1.54 o
   5   9  11       12.80       10.43      2.02 o
   6   9  11       19.21       26.48      4.40 o
   7   9  11        0.28       -0.09      1.66 o
   8   9  11        0.20        0.37      1.82 o
   9   9  11        6.72        7.28      3.06 o
   0  10  11        0.11        0.99      1.80 o
   1  10  11        4.85        4.75      1.92 o
   2  10  11       15.22       20.25      2.49 o
   3  10  11       10.96       14.29      2.30 o
   4  10  11        0.02       -0.32      1.64 o
   5  10  11        8.41        6.16      2.24 o
   6  10  11        2.57        2.32      1.91 o
   7  10  11       11.00       19.03      3.00 o
   8  10  11        4.56        8.95      2.23 o
   1  11  11        1.15       -1.18      1.85 o
   2  11  11        1.47        3.30      1.95 o
   3  11  11        0.00        1.08      1.90 o
   4  11  11        0.00        0.32      1.80 o
   5  11  11        8.70       11.11      2.40 o
   6  11  11        4.21        4.11      2.37 o
   7  11  11       38.97       36.97      5.43 o
   2  12  11        0.01        1.25      2.27 o
   3  12  11       28.60       34.01      5.29 o
   4  12  11        3.32        3.21      2.12 o
   5  12  11        1.77       -1.20      2.05 o
   6  12  11        7.00        6.00      2.45 o
  -2 -10  12        0.18        1.27      1.48 o
  -1 -10  12        0.91       -0.29      1.57 o
   0 -10  12        1.71        3.68      1.47 o
   1 -10  12        0.18        2.13      1.74 o
   2 -10  12        3.40        3.68      1.86 o
  -3  -9  12        9.22       11.28      2.66 o
  -2  -9  12        0.12        0.07      1.03 o
  -1  -9  12        6.32        6.46      1.42 o
   0  -9  12        0.19        0.89      1.64 o
   1  -9  12        0.15        0.19      1.57 o
   2  -9  12        0.01        0.70      2.29 o
   3  -9  12       11.69        6.73      2.63 o
   4  -9  12        0.31        2.11      1.87 o
  -3  -8  12        0.20       -0.85      0.85 o
  -2  -8  12        0.39       -0.68      0.80 o
  -1  -8  12        0.06       -0.09      1.06 o
   0  -8  12        0.00        1.10      1.67 o
   1  -8  12        1.12        0.61      1.42 o
   2  -8  12        1.09        0.48      1.48 o
   3  -8  12        0.02       -1.01      1.51 o
   4  -8  12       10.87       11.76      2.76 o
   5  -8  12        0.05        2.72      2.05 o
  -4  -7  12        1.08        1.68      0.98 o
  -3  -7  12        0.20        1.36      0.84 o
  -2  -7  12        0.02       -0.08      0.76 o
  -1  -7  12       16.05       17.23      1.54 o
   0  -7  12        2.10        2.19      1.34 o
   1  -7  12        2.18        2.62      1.23 o
   2  -7  12        0.38        2.04      1.42 o
   3  -7  12       39.62       44.04      3.67 o
   4  -7  12        9.56       12.39      2.22 o
   5  -7  12       20.65       23.99      2.83 o
  -4  -6  12        0.67        0.50      0.78 o
  -3  -6  12        4.17        3.22      0.76 o
  -2  -6  12        5.23        5.55      0.83 o
  -1  -6  12        0.02        0.71      0.75 o
   0  -6  12        0.61        1.04      0.97 o
   1  -6  12       10.67       11.52      1.51 o
   2  -6  12       14.77       10.82      1.56 o
   3  -6  12        0.44       -0.04      1.35 o
   4  -6  12        5.69        6.00      2.03 o
   5  -6  12       17.16       19.25      2.68 o
   6  -6  12        0.04        1.62      2.23 o
  -4  -5  12        5.71        5.18      0.93 o
  -3  -5  12        4.49        2.12      0.84 o
  -2  -5  12       12.89       12.94      1.29 o
  -1  -5  12        0.01        0.64      0.64 o
   0  -5  12        0.85        1.86      0.84 o
   1  -5  12       11.28       10.92      1.25 o
   2  -5  12        4.90        2.05      1.12 o
   3  -5  12        3.88        3.80      1.69 o
   4  -5  12        0.22        0.66      1.48 o
   5  -5  12        0.49       -1.67      1.67 o
   6  -5  12        4.29        5.05      2.33 o
   7  -5  12        1.82       -0.13      2.24 o
  -4  -4  12        4.17        4.99      1.28 o
  -3  -4  12        6.64        5.29      1.01 o
  -2  -4  12        1.45        0.56      0.79 o
  -1  -4  12        1.95        2.08      0.89 o
   0  -4  12        1.25        3.48      0.83 o
   1  -4  12        5.59        4.53      0.92 o
   2  -4  12       18.19       12.11      1.37 o
   3  -4  12       71.22       76.17      2.80 o
   4  -4  12        6.57        8.94      1.83 o
   5  -4  12        0.69        3.82      1.58 o
   6  -4  12       37.80       43.33      4.08 o
   7  -4  12        2.01        3.54      3.17 o
  -5  -3  12        0.00       -1.09      1.09 o
  -4  -3  12        9.00        7.65      1.77 o
  -3  -3  12        0.52        0.28      0.98 o
  -2  -3  12        1.10        0.72      2.06 o
   0  -3  12       12.68       12.63      1.14 o
   1  -3  12       24.45       21.36      1.32 o
   2  -3  12        9.36        9.43      1.00 o
   3  -3  12        0.84        8.14      1.28 o
   4  -3  12        0.00       -0.52      1.35 o
   5  -3  12        0.20        1.12      1.84 o
   6  -3  12        0.24        2.50      1.69 o
   7  -3  12        1.64        0.50      2.42 o
   8  -3  12        0.03        0.98      1.83 o
  -4  -2  12        4.91        5.87      1.28 o
  -3  -2  12       64.27       68.43      3.99 o
  -2  -2  12        2.73        0.37      2.79 o
  -1  -2  12        0.24       -1.86      1.86 o
   0  -2  12       32.97       27.88      6.52 o
   1  -2  12        7.42        4.71      0.87 o
   2  -2  12        2.88        3.74      0.79 o
   3  -2  12       97.72       88.22      2.71 o
   4  -2  12       82.75       76.16      3.05 o
   5  -2  12        3.67       -0.19      1.58 o
   6  -2  12        9.43        8.38      1.97 o
   7  -2  12        2.62        3.47      1.78 o
   8  -2  12        5.03        3.28      2.12 o
  -4  -1  12        0.58        1.32      0.82 o
  -3  -1  12        0.03        0.65      1.00 o
  -2  -1  12        0.91       -0.57      1.96 o
  -1  -1  12       35.14       45.72      3.93 o
   0  -1  12       15.07       16.02      4.10 o
   1  -1  12        0.36       -0.64      0.64 o
   2  -1  12       45.70       52.53      1.61 o
   3  -1  12       28.83       24.38      1.54 o
   4  -1  12        8.80        4.46      1.49 o
   5  -1  12        0.78        0.93      1.35 o
   6  -1  12        2.12        6.51      1.78 o
   7  -1  12        0.47       -0.16      1.51 o
   8  -1  12       15.94       19.07      2.49 o
  -4   0  12        0.88       -0.37      0.80 o
  -3   0  12        0.33        0.34      1.22 o
  -2   0  12        1.67        5.55      2.42 o
  -1   0  12        5.13        3.43      1.86 o
   0   0  12       10.44        9.02      2.14 o
   1   0  12      183.48      180.48      2.72 o
   2   0  12      129.24      125.23      2.92 o
   3   0  12        2.10        3.61      0.84 o
   4   0  12        1.19        0.59      1.01 o
   5   0  12       39.47       34.47      2.94 o
   6   0  12       47.86       52.89      3.34 o
   7   0  12        0.60       -1.24      1.96 o
   8   0  12        1.00        3.35      2.61 o
   9   0  12       32.47       35.51      4.29 o
  -4   1  12        4.03        3.88      1.03 o
  -3   1  12       13.79       16.00      1.09 o
  -2   1  12        3.61        6.95      1.25 o
  -1   1  12        4.97        4.18      1.06 o
   0   1  12       15.09       15.12      1.86 o
   1   1  12       10.81        7.54      1.01 o
   2   1  12       12.64       18.11      1.03 o
   3   1  12        5.86        6.90      1.02 o
   4   1  12        2.58        1.74      0.92 o
   5   1  12        3.55        2.79      1.42 o
   6   1  12       17.54       18.43      2.37 o
   7   1  12       21.67       21.15      2.63 o
   8   1  12        1.75        6.96      2.49 o
   9   1  12        0.79       -0.08      2.33 o
  -4   2  12       22.24       21.37      2.53 o
  -3   2  12        0.07        0.95      0.91 o
  -2   2  12        1.52        1.41      0.85 o
  -1   2  12       15.17       16.94      1.04 o
   0   2  12        4.84        5.48      0.80 o
   1   2  12       29.01       27.65      1.44 o
   2   2  12      237.89      240.51      3.32 o
   3   2  12       20.35       18.86      1.13 o
   4   2  12       35.37       35.19      1.59 o
   5   2  12       34.74       40.25      2.78 o
   6   2  12        3.13        1.03      1.60 o
   7   2  12        7.43        5.97      2.90 o
   8   2  12        1.05       -0.56      2.06 o
   9   2  12       29.42       26.20      3.93 o
  -4   3  12        2.39        1.67      2.31 o
  -3   3  12        0.77        0.20      1.14 o
  -2   3  12       27.75       35.19      1.86 o
  -1   3  12        0.65        0.82      0.78 o
   0   3  12        0.67        1.13      0.67 o
   1   3  12        1.77        1.45      0.75 o
   2   3  12       94.62       90.72      1.98 o
   3   3  12       21.13       19.19      1.15 o
   4   3  12        0.31        0.34      0.81 o
   5   3  12        5.81        6.27      1.67 o
   6   3  12        4.67        4.47      3.16 o
   7   3  12       24.85       23.07      3.43 o
   8   3  12       32.87       33.54      5.96 o
   9   3  12       16.42       19.76      5.03 o
  -3   4  12        0.88       -0.32      1.24 o
  -2   4  12       10.70       14.74      1.86 o
  -1   4  12        3.46        4.25      1.15 o
   0   4  12        1.83        0.24      0.77 o
   1   4  12        2.95        3.63      0.94 o
   2   4  12       27.39       25.10      1.14 o
   3   4  12       25.32       22.92      1.35 o
   4   4  12       71.88       73.85      2.21 o
   5   4  12        0.09       -0.41      1.00 o
   6   4  12       31.92       32.33      2.51 o
   7   4  12       10.58       12.82      2.35 o
   8   4  12        5.56        2.05      2.79 o
   9   4  12        6.42        5.59      3.73 o
  -3   5  12       12.54       18.31      2.22 o
  -2   5  12        0.17       -1.31      1.31 o
  -1   5  12        9.31        7.80      1.41 o
   0   5  12        5.69        5.17      1.26 o
   1   5  12        4.20        6.63      1.30 o
   2   5  12        9.02       10.16      1.28 o
   3   5  12       66.25       63.44      2.08 o
   4   5  12      201.08      197.81      3.66 o
   5   5  12       43.73       48.98      2.47 o
   6   5  12        2.91        0.41      1.61 o
   7   5  12        7.15        8.50      1.85 o
   8   5  12        6.36        4.10      2.98 o
   9   5  12        1.52        0.75      6.52 o
  -2   6  12        2.17        1.76      1.45 o
  -1   6  12        2.38        0.88      1.33 o
   0   6  12        0.12        3.16      1.47 o
   1   6  12       24.13       25.46      1.77 o
   2   6  12        0.08        0.53      0.95 o
   3   6  12        0.00       -0.89      0.90 o
   4   6  12        3.29        1.29      1.23 o
   5   6  12        7.55       11.62      2.06 o
   6   6  12        0.01        0.64      1.47 o
   7   6  12        0.41        1.40      1.78 o
   8   6  12        1.17       -0.17      1.91 o
   9   6  12        3.33        0.96      2.33 o
  -2   7  12        0.00        0.77      1.64 o
  -1   7  12        6.42        5.88      1.68 o
   0   7  12        2.48       -0.26      1.40 o
   1   7  12        0.47        2.40      1.15 o
   2   7  12        1.39        2.47      1.11 o
   3   7  12        1.99        1.68      1.40 o
   4   7  12        0.59       -1.21      1.21 o
   5   7  12       47.59       44.47      2.69 o
   6   7  12        7.12        7.29      1.83 o
   7   7  12       15.06       19.71      2.61 o
   8   7  12        0.23       -0.89      1.80 o
   9   7  12        0.01        0.37      2.15 o
  -1   8  12        4.92        5.64      1.67 o
   0   8  12        8.54        5.16      1.97 o
   1   8  12        2.49        2.32      1.46 o
   2   8  12       10.17       10.43      1.74 o
   3   8  12        3.09        1.28      1.39 o
   4   8  12        1.49        4.50      1.43 o
   5   8  12        0.01        0.41      1.49 o
   6   8  12       23.30       24.09      2.51 o
   7   8  12        3.17        5.68      2.13 o
   8   8  12        1.33       -0.15      1.80 o
   0   9  12        3.27        2.43      1.87 o
   1   9  12        0.86        0.63      1.48 o
   2   9  12        2.91        2.70      1.55 o
   3   9  12        7.60        7.46      1.71 o
   4   9  12        0.16        1.52      1.43 o
   5   9  12        0.83       -0.91      1.40 o
   6   9  12        5.78        7.00      2.22 o
   7   9  12        1.30        0.97      1.86 o
   8   9  12        0.27        0.49      2.05 o
   1  10  12       15.98       25.90      2.76 o
   2  10  12        6.43        6.24      2.06 o
   3  10  12        3.06        0.43      1.73 o
   4  10  12       10.35       10.20      2.10 o
   5  10  12        6.99        9.12      2.33 o
   6  10  12        3.92        0.08      1.91 o
   7  10  12        0.00        0.10      2.57 o
   2  11  12        2.92        3.20      1.95 o
   3  11  12        1.87        1.07      1.91 o
   4  11  12        0.73        1.32      1.97 o
   5  11  12        0.52       -0.80      1.91 o
   6  11  12       13.19       17.58      4.32 o
  -1  -9  13        1.39        2.11      1.51 o
   0  -9  13        0.00       -1.40      1.40 o
   1  -9  13        7.43        7.86      1.96 o
   2  -9  13        3.88        6.38      1.99 o
  -2  -8  13        2.94        3.39      1.11 o
  -1  -8  13        5.41        7.09      1.38 o
   0  -8  13        0.96        0.75      1.35 o
   1  -8  13       10.11       14.36      2.07 o
   2  -8  13        3.64        2.15      2.22 o
   3  -8  13        1.46        2.92      1.86 o
  -3  -7  13        1.83        2.58      0.98 o
  -2  -7  13        2.53        2.87      0.93 o
  -1  -7  13        0.00       -1.07      1.07 o
   0  -7  13        0.36        1.92      1.16 o
   1  -7  13        4.27        2.92      1.31 o
   2  -7  13        8.52        9.16      1.91 o
   3  -7  13        1.98        2.36      1.72 o
   4  -7  13        1.38        2.32      1.83 o
   5  -7  13        0.72        0.34      3.15 o
  -3  -6  13        0.01        0.26      0.84 o
  -2  -6  13       12.93       15.64      1.02 o
  -1  -6  13        5.09        5.10      1.18 o
   0  -6  13        0.29       -0.49      0.97 o
   1  -6  13       40.66       43.81      2.95 o
   2  -6  13        0.56        0.36      1.24 o
   3  -6  13        3.35        3.80      1.51 o
   4  -6  13        2.04        1.22      1.69 o
   5  -6  13       13.65       11.91      2.35 o
  -3  -5  13       17.41       15.23      1.43 o
  -2  -5  13        0.67        0.50      1.16 o
  -1  -5  13        3.35        1.98      0.58 o
   0  -5  13        2.56        2.01      0.97 o
   1  -5  13        0.31        1.67      0.97 o
   2  -5  13        0.44        0.00      1.16 o
   3  -5  13       18.66       19.35      2.18 o
   4  -5  13        4.81        5.69      1.78 o
   5  -5  13        7.46        8.23      2.02 o
   6  -5  13        8.25       14.52      3.91 o
  -4  -4  13        4.21        5.37      1.67 o
  -3  -4  13        0.03       -0.99      0.99 o
  -2  -4  13        9.93        8.57      1.67 o
  -1  -4  13        1.16       -0.53      0.89 o
   0  -4  13        5.26        6.40      0.84 o
   1  -4  13       48.62       54.56      2.02 o
   2  -4  13        1.72        1.55      1.04 o
   3  -4  13        6.24        5.49      1.77 o
   4  -4  13        0.01       -0.86      1.38 o
   5  -4  13        1.15       -0.19      1.84 o
   6  -4  13       26.77       34.67      9.32 o
   7  -4  13       24.53       24.17      3.66 o
  -4  -3  13        0.09       -1.76      2.08 o
  -3  -3  13        1.22       -0.37      1.32 o
  -2  -3  13        3.06        2.61      2.98 o
   0  -3  13        7.59       10.22      1.43 o
   1  -3  13       32.78       29.71      1.67 o
   2  -3  13        0.00       -0.49      0.96 o
   3  -3  13        8.27        5.75      1.39 o
   4  -3  13       27.88       24.18      3.15 o
   5  -3  13        0.15        1.12      2.98 o
   6  -3  13        0.38        0.33      1.74 o
   7  -3  13        0.55        4.43      2.33 o
  -4  -2  13        1.29        2.68      1.53 o
  -3  -2  13       30.32       36.66      4.20 o
  -2  -2  13        2.53        3.51      2.61 o
  -1  -2  13       12.31       12.06      2.76 o
   0  -2  13        3.87        3.25      3.73 o
   1  -2  13        0.31       -0.11      0.58 o
   2  -2  13        1.94        1.54      1.04 o
   3  -2  13       19.84       18.69      1.99 o
   4  -2  13       28.49       22.26      2.13 o
   5  -2  13        3.84        3.43      1.53 o
   6  -2  13        5.66        3.24      2.34 o
   7  -2  13        0.46       -0.77      1.96 o
  -4  -1  13        5.75        5.18      1.37 o
  -3  -1  13        1.32        2.24      1.38 o
  -2  -1  13        6.88        0.00      3.35 o
  -1  -1  13        2.79        3.73      3.73 o
   0  -1  13        0.27        1.49      2.98 o
   1  -1  13       19.12       20.57      1.51 o
   2  -1  13        4.68        3.16      0.79 o
   3  -1  13        1.08        0.17      1.08 o
   4  -1  13       33.21       33.66      2.35 o
   5  -1  13        8.15       13.48      2.00 o
   6  -1  13        0.56        1.09      1.48 o
   7  -1  13        2.90        0.56      5.22 o
   8  -1  13        0.11       -0.81      2.23 o
  -3   0  13       10.03       14.88      1.75 o
  -2   0  13        9.77       15.65      4.84 o
  -1   0  13        3.33        5.96      3.73 o
   0   0  13        5.69        5.41      1.38 o
   1   0  13        3.57        4.02      0.83 o
   2   0  13        0.03        0.54      0.71 o
   3   0  13        0.25        0.06      0.82 o
   4   0  13        0.92        1.42      1.09 o
   5   0  13        1.99        4.50      1.57 o
   6   0  13        0.31       -1.12      1.58 o
   7   0  13        1.73        0.57      1.96 o
   8   0  13        0.98        4.28      3.73 o
  -3   1  13        0.96        2.70      0.95 o
  -2   1  13        0.01       -0.07      1.25 o
  -1   1  13        1.40        1.49      1.06 o
   0   1  13        4.74        7.07      1.02 o
   1   1  13        4.62        5.17      0.95 o
   2   1  13        0.23        0.29      0.68 o
   3   1  13        0.60       -0.04      0.74 o
   4   1  13        1.71        0.15      0.84 o
   5   1  13       13.16       13.16      2.00 o
   6   1  13       32.36       33.16      2.90 o
   7   1  13        0.49        0.36      1.66 o
   8   1  13        1.94        3.91      2.37 o
  -3   2  13        3.23        2.16      1.72 o
  -2   2  13        0.02        0.22      1.04 o
  -1   2  13        1.08        2.46      0.90 o
   0   2  13        1.17        0.08      0.83 o
   1   2  13        6.43        5.16      0.77 o
   2   2  13        0.01       -0.60      0.61 o
   3   2  13       16.48       18.31      1.16 o
   4   2  13        1.75        1.06      0.94 o
   5   2  13       24.54       24.23      1.93 o
   6   2  13        0.08       -0.21      1.88 o
   7   2  13        0.52        1.62      1.86 o
   8   2  13        2.26        0.37      2.11 o
  -3   3  13       15.65       18.60      2.10 o
  -2   3  13        3.58        3.01      1.29 o
  -1   3  13        0.00        1.22      0.83 o
   0   3  13        0.08       -0.05      0.66 o
   1   3  13       27.82       35.91      2.17 o
   2   3  13       18.59       19.98      1.11 o
   3   3  13      107.95      108.43      2.39 o
   4   3  13       89.39       90.76      3.08 o
   5   3  13        3.82        0.74      1.25 o
   6   3  13        0.04       -1.26      1.35 o
   7   3  13       12.04       10.64      3.39 o
   8   3  13        9.25       10.06      2.90 o
  -2   4  13        0.41        1.33      1.44 o
  -1   4  13        0.53        0.73      1.29 o
   0   4  13        4.32        5.65      1.32 o
   1   4  13        4.56        6.15      1.16 o
   2   4  13        8.27        7.09      1.08 o
   3   4  13        0.36       -0.31      0.87 o
   4   4  13        5.36        6.62      1.61 o
   5   4  13        2.99        3.41      1.25 o
   6   4  13        9.72        8.09      2.31 o
   7   4  13        2.20        2.91      2.18 o
   8   4  13        0.65        1.68      2.37 o
  -2   5  13        5.34        5.45      1.65 o
  -1   5  13        4.80        3.53      1.36 o
   0   5  13        0.58        0.59      1.20 o
   1   5  13        0.00       -1.04      1.04 o
   2   5  13       13.08       15.58      1.43 o
   3   5  13        0.01       -0.18      0.82 o
   4   5  13      131.89      118.89      3.22 o
   5   5  13        0.89       -0.53      1.14 o
   6   5  13        1.61        3.01      2.15 o
   7   5  13        1.75        0.93      1.61 o
   8   5  13        4.13        2.27      2.00 o
  -1   6  13        2.14        0.23      1.40 o
   0   6  13       18.32       19.64      1.89 o
   1   6  13       24.43       26.28      2.07 o
   2   6  13       11.17       12.90      1.51 o
   3   6  13        5.31        5.76      1.13 o
   4   6  13        5.27        5.74      1.44 o
   5   6  13        0.23        1.13      1.29 o
   6   6  13        1.31       -0.70      2.42 o
   7   6  13       15.86       20.06      2.56 o
   8   6  13        2.57        1.31      2.00 o
  -1   7  13        7.24        7.26      1.77 o
   0   7  13       19.99       27.90      2.65 o
   1   7  13        0.00       -1.42      1.42 o
   2   7  13        0.11       -1.21      1.21 o
   3   7  13        1.50        0.91      1.30 o
   4   7  13        0.53        2.41      1.33 o
   5   7  13        5.34        5.75      1.57 o
   6   7  13       65.15       64.74      3.70 o
   7   7  13        0.00       -1.93      1.93 o
   8   7  13        4.57        3.27      2.05 o
   0   8  13        5.11        5.38      2.04 o
   1   8  13        8.37        5.67      1.92 o
   2   8  13        1.68        1.79      1.42 o
   3   8  13       22.50       23.01      2.15 o
   4   8  13        2.98        2.06      1.47 o
   5   8  13        2.93        2.05      1.45 o
   6   8  13        3.21        2.86      1.78 o
   7   8  13        6.43        4.42      2.18 o
   8   8  13        1.34        1.10      2.07 o
   1   9  13        3.97        5.17      2.07 o
   2   9  13        4.89        7.74      1.78 o
   3   9  13       21.01       24.71      2.30 o
   4   9  13        2.44        2.62      1.51 o
   5   9  13        4.98        3.09      1.62 o
   6   9  13        7.34        4.77      2.22 o
   7   9  13        2.21       -1.81      1.83 o
   2  10  13        0.51        2.02      1.75 o
   3  10  13        1.25        1.49      1.66 o
   4  10  13        1.68        4.32      1.65 o
   5  10  13        0.66        2.73      1.80 o
   6  10  13        0.95        0.93      1.91 o
   1  -8  14       18.26       18.28      2.73 o
  -1  -7  14        0.00        0.85      1.13 o
   0  -7  14        1.88        4.03      1.28 o
   1  -7  14        0.01        1.71      1.42 o
   2  -7  14        8.48       18.60      2.29 o
   3  -7  14        0.13        1.16      1.62 o
  -2  -6  14        0.26       -0.03      1.03 o
  -1  -6  14        6.40        5.95      1.09 o
   0  -6  14        4.22        4.01      1.12 o
   1  -6  14        0.14        0.84      1.12 o
   2  -6  14        0.02       -0.50      1.35 o
   3  -6  14       27.48       34.05      4.86 o
   4  -6  14       13.17       18.08      2.59 o
  -2  -5  14        5.18        5.30      1.68 o
  -1  -5  14        0.07       -0.14      1.79 o
   0  -5  14        0.52        0.37      0.93 o
   1  -5  14        3.79        1.60      1.06 o
   2  -5  14        1.38       -0.40      1.16 o
   3  -5  14        1.03        1.24      1.51 o
   4  -5  14        0.36        2.17      1.69 o
   5  -5  14       15.06       11.47      5.22 o
  -2  -4  14        5.89        4.74      1.38 o
  -1  -4  14        7.66        9.69      1.86 o
   0  -4  14        6.33        5.13      1.51 o
   1  -4  14       11.47       13.20      1.28 o
   2  -4  14        1.74        2.52      1.12 o
   3  -4  14        0.98        1.69      1.20 o
   4  -4  14        0.62        2.01      1.57 o
   5  -4  14        1.76        1.86      1.96 o
   6  -4  14        0.15        0.68      2.23 o
   0  -3  14       41.38       46.40      2.98 o
   1  -3  14        0.06        0.15      0.64 o
   2  -3  14        6.33        9.12      1.23 o
   3  -3  14        1.95        1.50      1.16 o
   4  -3  14        1.66        2.79      1.84 o
   5  -3  14        1.36        2.81      1.96 o
   6  -3  14        0.34        1.68      1.83 o
  -3  -2  14        4.55        7.08      4.47 o
  -2  -2  14        7.56       10.81      4.84 o
  -1  -2  14        4.71        0.37      3.73 o
   0  -2  14        0.71        1.86      1.49 o
   1  -2  14        0.01        1.13      0.66 o
   2  -2  14        8.08        9.68      1.24 o
   3  -2  14        0.03        0.02      1.14 o
   4  -2  14        0.82        3.35      1.84 o
   5  -2  14        0.00        0.87      1.51 o
   6  -2  14        0.01        2.08      1.83 o
   7  -2  14        0.18       -2.06      2.98 o
  -2  -1  14        5.42        2.24      3.73 o
  -1  -1  14       14.01       13.04      4.84 o
   0  -1  14        5.01        5.77      2.05 o
   1  -1  14       45.43       47.40      2.47 o
   2  -1  14        8.63        9.48      1.21 o
   3  -1  14        2.24        2.47      1.21 o
   4  -1  14       20.81       26.82      1.89 o
   5  -1  14       13.25       20.26      4.07 o
   6  -1  14        3.51        5.41      1.86 o
   7  -1  14        0.44        0.05      5.03 o
  -2   0  14       12.48       15.28      5.59 o
  -1   0  14       26.21       33.54      6.71 o
   0   0  14        0.25        0.52      1.12 o
   1   0  14       38.72       46.89      3.00 o
   2   0  14        2.26        1.99      0.95 o
   3   0  14        0.00       -0.50      1.08 o
   4   0  14        1.56        1.90      0.99 o
   5   0  14        2.52        2.59      1.57 o
   6   0  14        9.00        6.78      1.77 o
   7   0  14        1.55        0.98      2.06 o
  -2   1  14        1.08        0.14      1.70 o
  -1   1  14        9.55       10.03      2.98 o
   0   1  14        2.10        4.05      2.38 o
   1   1  14        2.53        3.91      0.67 o
   2   1  14        0.75       -0.20      0.80 o
   3   1  14        0.00        0.41      0.86 o
   4   1  14        1.38       -0.03      0.92 o
   5   1  14       14.92       19.77      1.95 o
   6   1  14       13.02        9.85      2.13 o
   7   1  14        7.25        6.02      2.62 o
   8   1  14        4.32        5.76      3.91 o
  -2   2  14        3.91        1.94      1.48 o
  -1   2  14        3.14        1.60      1.12 o
   0   2  14       16.62       20.82      2.91 o
   1   2  14        0.35        1.22      0.60 o
   2   2  14        4.90        4.23      0.82 o
   3   2  14        1.82        1.98      1.12 o
   4   2  14        0.19        1.24      0.91 o
   5   2  14        8.02        4.81      1.62 o
   6   2  14        0.00       -0.47      1.34 o
   7   2  14        1.04        2.10      1.96 o
   8   2  14       10.04       10.81      2.86 o
  -2   3  14       17.41       18.46      3.21 o
  -1   3  14        0.21        1.15      1.16 o
   0   3  14        1.23        1.86      0.88 o
   1   3  14        6.83        7.57      0.98 o
   2   3  14        0.84        1.69      1.47 o
   3   3  14       17.27       23.30      1.58 o
   4   3  14       39.13       41.48      1.89 o
   5   3  14        0.08        0.36      1.28 o
   6   3  14        1.07        3.37      1.88 o
   7   3  14        9.68        9.02      1.97 o
   8   3  14        1.87        2.28      4.47 o
  -1   4  14        3.60        5.55      1.30 o
   0   4  14        0.15       -0.42      1.98 o
   1   4  14        6.01        9.42      2.00 o
   2   4  14        0.77       -0.72      0.90 o
   3   4  14        9.82       13.07      1.33 o
   4   4  14        4.00        7.02      1.15 o
   5   4  14        8.68        9.02      1.66 o
   6   4  14       15.14       16.96      2.10 o
   7   4  14        1.25        1.54      1.70 o
   8   4  14        3.34       -1.36      1.86 o
  -1   5  14        0.43       -0.55      1.28 o
   0   5  14        0.00        1.25      1.63 o
   1   5  14        2.38        2.99      1.21 o
   2   5  14        1.76        1.01      1.06 o
   3   5  14        4.25        5.17      1.24 o
   4   5  14       51.39       61.67      2.75 o
   5   5  14       21.32       20.38      2.07 o
   6   5  14        1.44        2.10      1.56 o
   7   5  14       11.51       17.53      2.99 o
   8   5  14        6.28        9.14      2.50 o
   0   6  14        7.63        2.40      1.65 o
   1   6  14        0.16       -0.10      1.11 o
   2   6  14        1.64        0.93      1.43 o
   3   6  14       11.85       16.05      2.04 o
   4   6  14        4.83        5.05      1.44 o
   5   6  14        8.84        9.42      1.92 o
   6   6  14        9.16        9.37      1.92 o
   7   6  14       12.45       16.75      2.65 o
   1   7  14        0.54       -0.38      1.51 o
   2   7  14       16.25       15.96      2.20 o
   3   7  14        0.70        0.52      1.57 o
   4   7  14        5.57        5.42      1.55 o
   5   7  14       13.19       16.15      3.12 o
   6   7  14       62.24       67.34      3.73 o
   7   7  14        1.35        2.62      2.00 o
   2   8  14        4.30        6.32      2.01 o
   3   8  14        0.01       -1.47      1.47 o
   4   8  14        0.00       -0.19      1.43 o
   5   8  14        0.75       -0.60      1.54 o
   6   8  14       19.03       15.34      2.64 o
   3   9  14       18.01       15.42      2.42 o
   4   9  14        5.67        4.50      1.66 o
   5   9  14        0.24       -0.96      1.72 o
   1  -6  15        3.90        2.67      1.28 o
   2  -6  15        4.17        6.88      1.78 o
   0  -5  15        3.53        3.85      1.29 o
   1  -5  15        0.21       -0.30      1.01 o
   2  -5  15        3.65        2.98      1.34 o
   3  -5  15        4.06        2.87      3.54 o
   4  -5  15        4.06        7.05      2.00 o
  -1  -4  15        0.82        1.12      1.86 o
   0  -4  15        0.44        2.07      1.16 o
   1  -4  15        0.72        1.72      0.97 o
   2  -4  15        0.16        0.02      1.09 o
   3  -4  15        7.63        8.90      1.83 o
   4  -4  15        6.16       14.27      2.31 o
   0  -3  15        1.43       -0.37      1.86 o
   1  -3  15        4.46        5.57      1.34 o
   2  -3  15       11.82       10.55      1.32 o
   3  -3  15        0.51        1.16      1.20 o
   4  -3  15        2.23        2.83      2.24 o
   5  -3  15        2.16        1.86      2.24 o
  -1  -2  15        4.64        7.83      4.10 o
   0  -2  15        1.22        0.75      1.49 o
   1  -2  15        2.34        1.36      0.92 o
   2  -2  15        9.58        5.25      1.09 o
   3  -2  15        5.44        6.81      2.56 o
   4  -2  15        2.26        2.18      2.98 o
   5  -2  15        0.08       -1.53      2.03 o
   6  -2  15        2.15        2.25      1.86 o
  -1  -1  15        1.42        4.47      3.73 o
   0  -1  15        0.10        0.12      1.33 o
   1  -1  15        7.19        8.15      1.40 o
   2  -1  15       25.94       26.79      1.75 o
   3  -1  15        0.36       -1.03      1.03 o
   4  -1  15        3.07        4.71      1.64 o
   5  -1  15        0.55       -0.03      1.48 o
   6  -1  15        5.70        6.44      1.96 o
  -1   0  15       27.00       29.07      6.71 o
   0   0  15        8.70        9.38      1.70 o
   1   0  15        0.02        0.43      1.63 o
   2   0  15       10.89       12.96      1.36 o
   3   0  15        0.17        0.48      1.06 o
   4   0  15       12.65       18.73      2.15 o
   5   0  15        3.12        2.68      1.77 o
   6   0  15        5.41        5.34      1.91 o
  -1   1  15       12.58       14.89      1.75 o
   0   1  15        1.10        1.78      1.21 o
   1   1  15       16.67       18.35      1.69 o
   2   1  15        0.32        0.53      0.83 o
   3   1  15        1.22        3.01      1.04 o
   4   1  15       17.16       19.45      1.78 o
   5   1  15        0.05       -0.93      1.28 o
   6   1  15        5.09        5.44      1.65 o
   7   1  15        0.38       -1.65      1.65 o
  -1   2  15        0.02       -1.68      1.70 o
   0   2  15       13.18       18.86      2.67 o
   1   2  15        7.28        8.00      1.36 o
   2   2  15        1.48        1.80      0.94 o
   3   2  15       11.40       11.20      1.34 o
   4   2  15        1.19        2.73      1.18 o
   5   2  15        0.00       -0.65      1.31 o
   6   2  15        9.71       13.54      2.04 o
   7   2  15        2.92        5.82      1.95 o
   0   3  15        7.91       11.13      3.09 o
   1   3  15        1.21        2.49      0.91 o
   2   3  15        4.05        5.60      1.13 o
   3   3  15        0.03        1.04      1.09 o
   4   3  15        0.08        1.17      1.37 o
   5   3  15        0.31        1.08      1.42 o
   6   3  15       18.94       25.14      3.39 o
   7   3  15        0.18        1.03      1.67 o
   0   4  15       16.73       24.27      1.96 o
   1   4  15        0.07       -0.93      0.93 o
   2   4  15        0.47        1.29      1.01 o
   3   4  15        4.80        5.82      1.27 o
   4   4  15       11.94       14.87      1.92 o
   5   4  15        2.70        1.88      1.47 o
   6   4  15        4.84        6.23      1.83 o
   7   4  15        4.43        3.87      1.79 o
   1   5  15        1.58        0.32      1.12 o
   2   5  15        6.96        9.37      1.78 o
   3   5  15        0.02       -0.42      1.38 o
   4   5  15        5.76        8.89      1.87 o
   5   5  15       36.34       41.75      3.72 o
   6   5  15       11.36       11.25      1.95 o
   7   5  15        3.63        2.17      2.12 o
   1   6  15        1.26        2.50      2.26 o
   2   6  15        5.80        5.57      1.76 o
   3   6  15        0.34        0.09      2.23 o
   4   6  15        0.13       -1.12      1.42 o
   5   6  15        9.58        8.46      1.97 o
   6   6  15        1.10        0.71      1.76 o
   3   7  15        0.03       -0.51      2.69 o
   4   7  15        8.60        7.85      1.90 o
   5   7  15        0.10       -0.45      1.57 o
   1  -3  16        2.19        3.51      2.42 o
   2  -3  16       30.31       37.28      2.02 o
   3  -3  16       20.52       19.02      3.17 o
   1  -2  16        0.01       -0.75      1.49 o
   2  -2  16        1.10        1.35      1.81 o
   3  -2  16        0.93       -0.32      1.09 o
   4  -2  16        8.45        7.08      2.11 o
   1  -1  16        0.12        0.37      1.49 o
   2  -1  16       22.20       28.14      2.86 o
   3  -1  16        0.30       -0.01      1.25 o
   4  -1  16       10.74        9.11      1.86 o
   5  -1  16        1.81       -0.24      1.57 o
   1   0  16        0.14       -1.06      1.06 o
   2   0  16        6.60       10.40      1.35 o
   3   0  16        0.07       -0.91      1.06 o
   4   0  16        0.01        0.12      1.51 o
   5   0  16        0.00        0.10      1.62 o
   1   1  16        0.36        0.04      0.93 o
   2   1  16        4.16        4.68      1.00 o
   3   1  16        3.74        4.00      1.18 o
   4   1  16        1.72        3.85      1.64 o
   5   1  16        1.19        3.88      2.69 o
   1   2  16        7.16        7.84      1.50 o
   2   2  16        2.39        1.70      1.10 o
   3   2  16       28.33       34.31      2.05 o
   4   2  16        9.82        7.67      1.61 o
   5   2  16        0.00       -1.48      1.48 o
   2   3  16        6.15        8.90      1.21 o
   3   3  16        0.07       -0.64      1.07 o
   4   3  16        1.30        0.18      1.44 o
   5   3  16        2.64        1.42      1.78 o
   2   4  16        1.53        1.22      1.12 o
   3   4  16        4.07        7.77      1.63 o
   4   4  16        7.16       11.32      1.87 o
   5   4  16        8.11       11.82      2.22 o
   4   5  16        9.08       10.00      1.92 o
 
